# Supplementary material for: Allosteric regulation of the 20S proteasome by the Catalytic Core Regulators (CCRs) family
Source: Nat Commun. 2023 May 30;14:3126. doi: 10.1038/s41467-023-38404-w (PMC10229617; doi:10.1038/s41467-023-38404-w)
Supplement: Supplementary file 3 — Supplementary Dataset 1 [file 41467_2023_38404_MOESM3_ESM.xlsx]

## Sheet: CCRs
Supplementary Data 1: List of peptides with amino acid sequence and residue number corresponding to each spot for the respective proteins on the peptide array. For each peptide mean ranked intensities are indicated, with standard deviation, calculated from three independent experiments. The top 15% of reactive peptides are highlighted in bold. Control peptides are colored with an orange backgroun…
			Archaeal 20S		Yeast 20S		Human 20S
Spot	Amino Acid Sequence	Protein/Residue	Average	S.D.	Average	S.D.	Average	S.D.
A 1	MASKRALVILAKGAE	DJ1 1-15	83.6667	52.8804	91.3333	67.4191	140.667	33.828
A 2	VILAKGAEEMETVIP	DJ1 8-22	97.3333	65.5159	106.667	21.0792	122.333	11.7189
A 3	EEMETVIPVDVMRRA	DJ1 15-29	122.667	54.6382	141.667	34.7898	138.333	31.6596
A 4	PVDVMRRAGIKVTVA	DJ1 22-36	108.667	57.1868	157	21	162	14.1067
A 5	AGIKVTVAGLAGKDP	DJ1 29-43	89.6667	46.9184	126.667	22.5019	100	8.88819
A 6	AGLAGKDPVQCSRDVV	DJ1 36-50	69.3333	45.5009	87.6667	32.0832	124	56.2406
A 7	PVQCSRDVVICPDAS	DJ1 43-57	68.6667	65.041	65	36.6606	107	29.5127
A 8	VVICPDASLEDAKKE	DJ1 50-64	147.667	25.4231	172	20.7846	108.667	45.0814
A 9	CPDASLEDAKKEGPYDV	DJ1 53-69	92	68.5055	126	65.0231	123	30.4467
A10	SLEDAKKEGPYDVVV	DJ1 57-71	112	38	132.333	66.4254	100.667	30.5505
A11	EGPYDVVVLPGGNLG	DJ1 64-78	109.667	64.6942	91.6667	56.748	91	43.0349
A12	VLPGGNLGAQNLSES	DJ1 71-85	148.667	37.8462	158.333	39.2726	121.333	11.2398
A13	GAQNLSESAAVKEIL	DJ1 78-92	115.667	74.3259	116	35	98.3333	6.80686
A14	SAAVKEILKEQENRK	DJ1 85-99	136.333	57.5007	140.333	38.4751	141.667	31.8172
A15	LKEQENRKGLIAAIC	DJ1 92-106	108	85.738	108.667	41.5853	98	19.975
A16	KGLIAAICAGPTALL	DJ1 99-113	129	81.4616	155.333	32.5781	106.333	44.7921
A17	CAGPTALLAHEIGFG	DJ1 106-120	105	87.5386	107	41.0366	76	23.388
A18	LAHEIGFGSKVTTHP	DJ1 113-127	146.667	54.4181	136.667	11.0604	47	28.931
A19	GSKVTTHPLAKDKMM	DJ1 120-134	96	83.5404	47	75.3857	98	35.0428
A20	PLAKDKMMNGGHYTY	DJ1 127-141	105	87.1952	60.3333	31.0698	70	30.4138
A21	MNGGHYTYSENRVEK	DJ1 134-148	124	70.1926	68.6667	9.71253	75	56.5597
A22	YSENRVEKDGLILTSR	DJ1 141-156	181	8.66025	160.333	13.6504	147.333	43.5928
A23	KDGLILTSRGPGTSF	DJ1 148-162	142	67.6166	106.333	50.8462	160	17.3494
A24	SRGPGTSFEFALAIV	DJ1 155-169	113.333	80.699	164	31.3209	133.667	43.7531
B 1	FEFALAIVEALNGKE	DJ1 162-176	82.6667	22.053	105.333	14.0119	147	9.16515
B 2	ALAIVEALNGKEVAA	DJ1 165-179	56.3333	34.5302	61.6667	14.2244	126	38.5097
B 3	VEALNGKEVAAQVKA	DJ1 169-183	91.3333	61.3379	119	32.0468	131	13
B 4	KEVAAQVKAPLVLKD	DJ1 176-189	36.3333	29.3655	9.33333	6.65833	103.333	49.339
B 5	MVGRRALIVLAHSERT	NQO1 1-16	76	39.95	56.6667	14.7422	136	41.6053
B 6	IVLAHSERTSFNYAM	NQO1 8-22	47	47.5079	6.66667	5.50757	111.667	45.0814
B 7	RTSFNYAMKEAAAAA	NQO1 15-29	146	15.8745	125.333	35.2326	98	30.6105
B 8	MKEAAAAALKKKGWE	NQO1 22-36	47.6667	38.0044	56	77.6595	110.333	71.5565
B 9	ALKKKGWEVVESDLY	NQO1 29-43	104	32.9242	126	19.0788	76	14.4222
B10	KGWEVVESDLYAMNF	NQO1 33-47	91.6667	27.3922	100.333	13.3167	84	35.5949
B11	EVVESDLYAMNFNPI	NQO1 36-50	103.667	46.0036	109.333	38.8887	99.6667	29.5014
B12	YAMNFNPIISRKDIT	NQO1 43-57	163	18.3303	32.6667	47.0779	153.333	11.0604
B13	IISRKDITGKLKDPANF	NQO1 50-66	100.333	42.6654	113.667	48.1906	120.333	29.5014
B14	TGKLKDPANFQYPAE	NQO1 57-71	73.6667	60.1193	139.667	56.7656	150.667	13.5031
B15	ANFQYPAESVLAYKE	NQO1 64-78	85.3333	57.6397	DR		DR
B16	FQYPAESVLAYKEGHLS	NQO1 66-82	76.3333	54.9303	DR		DR
B17	ESVLAYKEGHLSPDI	NQO1 71-85	74	51.5073	DR		DR
B18	EGHLSPDIVAEQKKL	NQO1 78-92	110.667	60.542	129.667	10.0167	138.667	19.8578
B19	HLSPDIVAEQKKLEA	NQO1 80-94	86.6667	70.7696	76.3333	59.4082	55.6667	51.4231
B20	IVAEQKKLEAADLVI	NQO1 85-99	123.667	69.0097	134.333	47.5219	82.3333	33.8428
B21	LEAADLVIFQFPLQW	NQO1 92-106	64.3333	60.136	55.6667	21.0792	28.3333	18.9033
B22	IFQFPLQWFGVPAIL	NQO1 99-113	85.6667	64.7328	125	45.7056	99.6667	48.5215
B23	ADLVIFQFPLQWFGV	NQO1 95-109	66.3333	57.2917	33	28.2135	69	9.53939
B24	WFGVPAILKGWFERV	NQO1 106-120	118	50.8626	124	46.5081	150.333	31.5013
C 1	PAILKGWFERVFIGE	NQO1 110-124	49	49.8698	41.3333	26.1024	109	41.5812
C 2	LKGWFERVFIGEFAY	NQO1 113-127	26.6667	9.50438	16.6667	14.5029	118.333	8.62168
C 3	VFIGEFAYTYAAMYD	NQO1 120-134	111	53.507	99.6667	15.0444	111.667	26.3122
C 4	GEFAYTYAAMYDKGP	NQO1 123-137	96	41.1461	78	11.3578	53.6667	36.8556
C 5	YTYAAMYDKGPFRSK	NQO1 127-141	150.667	30.4357	87.3333	68.0686	170.667	5.50757
C 6	DKGPFRSKKAVLSIT	NQO1 134-148	185.333	2.88675	175.667	6.80686	171	11.7898
C 7	PFRSKKAVLSITTGG	NQO1 137-151	186.333	5.50757	156	19.9249	133.333	27.6827
C 8	KKAVLSITTGGSGSM	NQO1 141-155	120.667	42.336	89.3333	56.5184	44	9.16515
C 9	TTGGSGSMYSLQGIH	NQO1 148-162	99.6667	34.9905	96	6.08276	124.333	52.4817
C10	GGSGSMYSLQGIHGD	NQO 150-164	112	19	140.333	16.2583	21.6667	5.7735
C11	MYSLQGIHGDMNVIL	NQO1 155-169	114	24.0208	133	49.1121	46.3333	16.2583
C12	HGDMNVILWPIQSGI	NQO1 162-176	99	39.6106	131.667	25.5016	76.6667	82.803
C13	GDMNVILWPIQSGILHF	NQO1 163-179	26.6667	12.5033	43.3333	6.02771	4.33333	5.7735
C14	LWPIQSGILHFCGFQ	NQO1 169-183	21.3333	29.1947	14.3333	10.9697	44	37.1618
C15	ILHFCGFQVLEPQLT	NQO1 176-190	50.3333	28.3784	97.6667	8.73689	62.6667	16.0728
C16	QVLEPQLTYSIGHTP	NQO1 183-197	57.6667	22.301	109.333	1.1547	25.3333	14.8436
C17	CGFQVLEPQLTYSIG	NQO1 180-194	77	42.2966	104.333	36.7741	107.667	11.5902
C18	YSIGHTPADARIQIL	NQO1 191-205	120.333	38.553	144.333	15.5027	82.3333	6.02771
C19	TPADARIQILEGWKK	NQO1 196-210	119.667	42.194	97.3333	74.2047	92	68.9855
C20	QILEGWKKRLENIWD	NQO1 203-217	83.3333	53.0126	93	28.6182	38.6667	28.1129
C21	RLENIWDETPLYFAP	NQO1 211-225	64.3333	47.1628	94.6667	22.5019	31.3333	23.1157
C22	ETPLYFAPSSLFDLNF	NQO1 218-233	108	39.9625	148.333	32.3316	97.6667	28.2902
C23	PSSLFDLNFQAGFLM	NQO1 225-239	59	37.7227	85.6667	56.359	89.3333	42.1228
C24	NFQAGFLMKKEVQDE	NQO1 232-246	68.3333	40.8085	124.333	52.2909	66	19.5192
D 1	GFLMKKEVQDEEKNK	NQO1 236-250	51	56.3116	70	10	127	19.975
D 2	MKKEVQDEEKNKKFG	NQO1 239-253	90	16.4621	58	73.5731	129	54.6717
D 3	EEKNKKFGLSVGHHL	NQO1 246-260	185	2.64575	93.6667	50.2129	138.333	15.0444
D 4	KNKKFGLSVGHHLGK	NQO1 248-262	105	68.8259	56	90.0722	167.333	12.0139
D 5	GLSVGHHLGKSIPTD	NQO1 253-267	107.667	48.346	139.667	27.7549	44	23.6432
D 6	HLGKSIPTDNQIKAR	NQO1 259-273	43.6667	31.39	62.3333	91.5769	129.667	39.7031
D 7	LGKSIPTDNQIKARK	NQO1 260-274	120.667	70.7201	159.667	19.7315	167.333	10.5987
D 8	MTPKRALISLTSYHG	Hsp32 1-15	121	72.9932	137	25.7099	127.667	9.07377
D 9	ISLTSYHGPFYKDGA	Hsp32 8-22	125.333	27.7369	DR		DR
D10	GPFYKDGAKTGVFVV	Hsp32 15-29	58.6667	47.184	46	27.1846	104	42.0357
D11	AKTGVFVVEILRSFD	Hsp32 22-36	87.3333	28.5715	82.6667	45.4899	86	26.0576
D12	VEILRSFDTFEKHGF	Hsp32 29-43	109.333	50.0133	151	17.3494	104.333	39.2726
D13	DTFEKHGFEVDFVSE	Hsp32 36-50	79.6667	46.2313	146.667	19.2959	147.667	15.695
D14	FEVDFVSETGGFGWD	Hsp32 43-57	68	28.1603	109.667	30.0056	40.6667	18.5831
D15	ETGGFGWDEHYLPKS	Hsp32 50-64	27	24.5561	29	11.7898	33.6667	10.504
D16	DEHYLPKSFIGGEDK	Hsp32 57-71	88.3333	53.6687	144.333	40.2782	46	23.388
D17	SFIGGEDKMNFETKN	Hsp32 64-78	98.3333	46.0579	161	24.2693	64	26.2298
D18	KMNFETKNSAFNKAL	Hsp32 71-85	114.667	22.6789	118.667	52.176	120	22.5167
D19	NSAFNKALARIKTAN	Hsp32 78-92	85.6667	35.7957	82	86.1568	140	21.2838
D20	LARIKTANEVNASDY	Hsp32 85-99	55	30.1164	67.6667	41.6813	40	8.7178
D21	NEVNASDYKIFFASA	Hsp32 92-106	70.3333	28.1129	89.3333	39.5011	152.333	30.4357
D22	YKIFFASAGHGALFD	Hsp32 99-113	88.6667	9.29157	118.333	35.5575	169.333	10.2144
D23	AGHGALFDYPKAKNL	Hsp32 106-120	115	48.1352	73.6667	89.5396	122.333	9.50438
D24	DYPKAKNLQDIASKI	Hsp32 113-127	96.6667	35.0761	110.667	51.4036	96	39.5095
E 1	LQDIASKIYANGGVI	Hsp32 120-134	34.3333	36.8963	32.6667	28.5015	140.333	22.2785
E 2	IYANGGVIAAICHGP	Hsp32 127-141	14	11.7898	16	3.4641	37.6667	30.6649
E 3	IAAICHGPLLFDGLI	Hsp32 134-148	69	69.7209	80	17.3494	83.6667	26.6333
E 4	PLLFDGLIDIKTTRP	Hsp32 141-155	148.333	48.7887	120.333	24.9065	110	35.3836
E 5	IDIKTTRPLIEGKAI	Hsp32 148-162	96.6667	57.2917	92.6667	34.0637	69.6667	40.4145
E 6	PLIEGKAITGFPLEG	Hsp32 155-169	27	26.8514	38	43.2782	66.6667	51.5978
E 7	ITGFPLEGEIALGVD	Hsp32 162-176	116.667	66.2143	146	21.7945	65.6667	28.006
E 8	GEIALGVDDILRSRK	Hsp32 169-183	142.667	56.4388	164	30.348	157.333	21.1975
E 9	DDILRSRKLTTVERV	Hsp32 176-190	100.667	65.5312	27.6667	16.4418	126	51.1175
E10	KLTTVERVANKNGAK	Hsp32 183-197	85.3333	69.0024	106.667	65.0026	146.333	20.0333
E11	VANKNGAKYLAPIHP	Hsp32 190-204	106	43.5546	84.3333	72.8583	79	68.695
E12	KYLAPIHPWDDYSIT	Hsp32 197-211	90	15.6205	93.3333	26.8576	35.6667	7.37111
E13	PWDDYSITDGKLVTG	Hsp32 204-218	61.6667	40.6981	86	41.6173	69.6667	71.3045
E14	TDGKLVTGVNANSSY	Hsp32 211-225	100.333	54.5558	91	41.5812	19.3333	9.07377
E15	GVNANSSYSTTIRAI	Hsp32 218-232	175	13.2288	56	23.8118	143.667	6.4291
E16	SSYSTTIRAINALYS	Hsp32 223-237	166.333	18.5023	160.333	29.8385	129.333	32.7465
E17	MVRVLILTGDAGESL	TA DJ1 1-15	112.667	12.897	157.333	32.4705	71.3333	30.6649
E18	TGDAGESLEVMYPLQ	TA DJ1 8-22	67.6667	40.0791	87.3333	46.3717	28.6667	9.71253
E19	LEVMYPLQRMKEEGF	TA DJ1 15-29	76	46.1303	49.3333	33.0807	46.6667	40.104
E20	QRMKEEGFEVDVAAP	TA DJ1 22-36	113	42.72	150	14.1067	50.6667	11.1505
E21	FEVDVAAPEKKKIQL	TA DJ1 29-43	104	6	144.667	37.5011	157.333	17.6163
E22	PEKKKIQLVVHDFEE	TA DJ1 36-50	89.6667	20.306	147.333	10.0167	97.3333	82.803
E23	LVVHDFEEGFDTYTE	TA DJ1 43-57	105	37.7227	114.333	64.5006	98.3333	38.4751
E24	EGFDTYTEKPGYKLQ	TA DJ1 50-64	69	12.1655	83	45.1331	173.333	9.86577
F 1	EKPGYKLQADLAFKD	TA DJ1 57-71	62.6667	59.2818	DR		DR
F 2	QADLAFKDVDPSKYD	TA DJ1 64-78	55	60.5558	DR		DR
F 3	DVDPSKYDALIIPGG	TA DJ1 71-85	45.6667	45.0814	DR		DR
F 4	DALIIPGGRAPEYIR	TA DJ1 78-92	80.6667	52.3482	74	74.3034	80.6667	38.8887
F 5	GRAPEYIRNDKDFIR	TA DJ1 85-99	132.333	53.5755	74	61.3922	86	52.5071
F 6	RNDKDFIRIVKYFFE	TA DJ1 92-106	113	87.5043	101.667	21.0079	124.667	30.9246
F 7	RIVKYFFEKHSPVAE	TA DJ1 99-113	132.333	74.009	139.333	22.5906	171.333	20.306
F 8	EKHSPVAELCHAPLA	TA DJ1 106-120	64	71.8401	130	12.53	37	33.9559
F 9	ELCHAPLALAAAGVL	TA DJ1 113-127	72.3333	68.9662	116.667	47.2264	30	12.7671
F10	ALAAAGVLKGRTTAA	TA DJ1 120-134	96.6667	50.5404	100.667	57.3963	131.667	23.7136
F11	LKGRTTAAYPALAPD	TA DJ1 127-141	86.3333	64.7019	104.667	45.9384	74.3333	18.5023
F12	AYPALAPDVAIAGGQ	TA DJ1 134-148	91	26.8514	111.667	14.6401	44.6667	33.2466
F13	DVAIAGGQFVDGAAV	TA DJ1 141-155	34.3333	15.5027	77.6667	36.9639	47.6667	32.9596
F14	QFVDGAAVIDGNLVS	TA DJ1 148-162	27.6667	8.96289	44.6667	20.8407	40.6667	16.2891
F15	VIDGNLVSARAWPDH	TA DJ1 155-169	90.3333	45.3468	123	51.4684	41.3333	67.2632
F16	SARAWPDHPEWMRAF	TA DJ1 162-176	115.333	18.7705	109.333	41.6813	42	55.7494
F17	HPEWMRAFIKLLKEK	TA DJ1 169-183	164	32.9697	144	46.1628	169	12.2882
F18	WMRAFIKLLKEKVKK	TA DJ1 172-186	155.333	12.741	168.333	13.6504	177	5.19615
F19	MSSCSRVALVTGANR	CBR3 1-15	188.667	3.05505	103.333	61.5332	164.667	7.50555
F20	ALVTGANRGIGLAIA	CBR3 8-22	152	27.6225	138.667	0.57735	72	8.7178
F21	RGIGLAIARELCRQF	CBR3 15-29	73.3333	69.3277	20.6667	4.6188	161.667	15.9478
F22	ARELCRQFSGDVVLT	CBR3 22-36	123	24.7588	129.667	43.2474	34.3333	25.3837
F23	FSGDVVLTARDVARG	CBR3 30-44	164.333	4.50925	95.6667	52.0128	112.667	8.5049
F24	TARDVARGQAAVQQL	CBR3 36-50	74.6667	40.8207	34	18.6815	38.3333	29.8385
G 1	DVARGQAAVQQLQAEG	CBR3 39-54	76	45.9239	106.333	57.6223	97.6667	39.4631
G 2	GQAAVQQLQAEGLSP	CBR3 43-57	35.6667	22.5019	33	30.2655	50.3333	27.5379
G 3	LQAEGLSPRFHQLDI	CBR3 50-64	86.6667	59.911	150	31.4802	42	43.4856
G 4	LSPRFHQLDIDDLQS	CBR3 55-69	102.667	78.143	43.6667	37.7536	93	39.0384
G 5	PRFHQLDIDDLQSIR	CBR3 57-71	123.333	94.7066	65.3333	36.8556	65	63.8357
G 6	IDDLQSIRALRDFLR	CBR3 64-78	148.333	62.6445	40	14.1774	173.667	11.3725
G 7	DLQSIRALRDFLRKEYG	CBR3 66-82	170	30.315	104.667	43.0155	173.333	16.773
G 8	RALRDFLRKEYGGLN	CBR3 71-85	147.667	57.7697	38.3333	19.8578	180.667	3.05505
G 9	RKEYGGLNVLVNNAA	CBR3 78-92	88.6667	53.5008	124	21.9317	64.6667	22.6789
G10	GLNVLVNNAAVAFKS	CBR2 83-97	40	37.6431	46.6667	59.2312	103	52.2015
G11	NVLVNNAAVAFKSDD	CBR3 85-99	70.6667	38.8373	79.3333	30.5341	50.3333	22.4796
G12	VNNAAVAFKSDDPMP	CBR3 88-102	93.3333	35.7258	129.333	32.1299	47.3333	1.1547
G13	AVAFKSDDPMPFDIK	CBR3 92-106	58.3333	13.6504	63	17.3205	14.3333	5.50757
G14	DPMPFDIKAEMTLKT	CBR3 99-113	66.6667	33.4714	84.3333	58.1922	37.6667	21.0792
G15	PFDIKAEMTLKTNFF	CBR3 102-116	84	38.3536	68.3333	19.0088	49.3333	23.4592
G16	AEMTLKTNFFATRNM	CBR3 107-121	163.667	20.5508	85	49.7293	140.333	20.8167
G17	KTNFFATRNMCNELL	CBR3 112-126	30.3333	26.5769	33	15.8745	13	7.93725
G18	NMCNELLPIMKPHGR	CBR3 120-134	79.3333	17.5594	85	82.5288	103	24.5153
G19	PIMKPHGRVVNISSL	CBR3 127-141	125.667	53.9011	30	12.49	58	20.0749
G20	RVVNISSLQCLRAFE	CBR3 134-148	113.333	55.3384	135	14.7309	91	18.3576
G21	LQCLRAFENCSEDLQ	CBR3 141-155	89.6667	66.335	100	31	55	29.1033
G22	AFENCSEDLQERFHS	CBR3 146-160	106.333	45.0814	79.3333	16.1967	12	10.3923
G23	QERFHSETLTEGDLV	CBR3 155-169	72.6667	68.2227	48	42.2966	31.3333	37.072
G24	TLTEGDLVDLMKKFV	CBR3 162-176	133	2.64575	164	7.2111	62.3333	43.1548
H 1	TEGDLVDLMKKFVED	CBR3 164-178	56.6667	57.709	97.6667	74.4401	104	10.583
H 2	VDLMKKFVEDTKNEV	CBR3 169-183	49	54.6717	33.3333	33.0051	89.6667	45.3689
H 3	EDTKNEVHEREGWPN	CBR3 177-191	69.3333	53.454	37.3333	8.14453	73	28.8444
H 4	VHEREGWPNSPYGVS	CBR3 183-197	104.667	89.9129	16	13.4536	52.3333	29.6873
H 5	PNSPYGVSKLGVTVL	CBR3 190-204	128	94.6942	58.6667	21.7332	70	42.1426
H 6	SPYGVSKLGVTVLSR	CBR3 192-206	190.667	1.52753	14.3333	10.0167	152	36.3731
H 7	SKLGVTVLSRILARR	CBR3 197-211	191.333	0.57735	116	61.0246	183.667	2.3094
H 8	RILARRLDEKRKADR	CBR3 206-220	133.667	40.612	100.333	70.5006	165.667	5.1316
H 9	RLDEKRKADRILVNA	CBR3 211-225	114	28.1603	113	17.7764	144	30.05
H10	ADRILVNACCPGPVK	CBR3 218-232	47	46.6047	35	30.8058	102	52.1153
H11	ILVNACCPGPVKTDM	CBR3 221-235	45.3333	44.7363	49	25.2389	30	24.2693
H12	ACCPGPVKTDMDGKD	CBR3 225-239	14.6667	7.0946	12	11	33.6667	24.0069
H13	KTDMDGKDSIRTVEE	CBR3 232-246	87.3333	7.23418	81.3333	21.7332	59	34.6987
H14	DSIRTVEEGAETPVY	CBR3 240-254	76.3333	29.5691	33	12.53	46.6667	10.504
H15	RTVEEGAETPVYLAL	CBR3 242-256	101.667	21.7332	57	18.0278	21.6667	8.3865
H16	EGAETPVYLALLPPD	CBR3 246-260	83.6667	37.1124	107	46.1303	20.6667	8.5049
H17	YLALLPPDATEPQGQ	CBR3 253-267	87.3333	63.1374	58	29.0517	55.6667	17.4738
H18	LPPDATEPQGQLVHD	CBR3 257-271	52.3333	68.1347	23.6667	12.0968	4.66667	0.57735
H19	DATEPQGQLVHDKVV	CBR3 260-274	76.6667	67.87	47	10.5357	16.6667	19.5021
H20	EPQGQLVHDKVVQNW	CBR3 263-277	61.6667	81.8189	29	29.7153	6	7.81025
H21	SEVQARKSKSVSFYA	Rpt5 yeast	NA		68.3333	47.606	NA
H22	KVKVKEPAHLDVLYR	PAN ATPase	186.667	4.93288	NA		NA
H23	LEVQAKKKANLQYYA	Rpt5 Rat	NA		NA		148.667	30.4357
H24	VLYKKQEGTPEGLYL	Rpt2 Rat	NA		NA		NA
