# Supplementary material for: Allosteric regulation of the 20S proteasome by the Catalytic Core Regulators (CCRs) family
Source: Nat Commun. 2023 May 30;14:3126. doi: 10.1038/s41467-023-38404-w (PMC10229617; doi:10.1038/s41467-023-38404-w)
Supplement: Supplementary file 4 — Supplementary Dataset 2 [file 41467_2023_38404_MOESM4_ESM.xlsx]

## Sheet: Sheet1
Supplementary Data 2: List of peptides with amino acid sequence and residue number corresponding to each spot for the respective proteins on the peptide array. Alpha and Beta denotes a- and b- subunits of the archaeal T. acidophilum 20S proteasome. For each peptide mean ranked intensities are indicated, with standard deviation, calculated from four independent experiments. The top 17% of reactive…
			CBR3		NQO1		C-PLoop
Spot	Amino Acid Sequence	Protein/Residue	Average	S.D.	Average	S.D.	Average	S.D.
A 1	MQQGQMAYDRAITVF	Alpha 1-15	44.5	16.8226	57.75	18.6436	49	25.3903
A 2	YDRAITVFSPDGRLF	Alpha 8-22	27.75	8.65544	64.75	5.90903	40.5	20.4043
A 3	TVFSPDGRLFQVEYA	Alpha 13-27	14.75	7.932	50.25	19.0853	39.75	21.5
A 4	FSPDGRLFQVEYARE	Alpha 15-29	38.5	2.51661	58.5	8.18535	43	10.7393
A 5	GRLFQVEYAREAVKKG	Alpha 19-34	61.75	10.2103	73.75	2.62996	61.75	18.0254
A 6	EAVKKGSTALGMKFA	Alpha 29-43	61.75	7.8475	75.5	1.91485	52.25	20.8387
A 7	KGSTALGMKFANG	Alpha 33-45	50.25	8.61684	74.5	2.51661	44.5	15.1987
A 8	TALGMKFANGVLLIS	Alpha 36-50	16.5	1.91485	43.75	9.3586	29.75	12.0934						Archaeal 20S		Yeast 20S		Human 20S
A 9	KFANGVLLISDKKVR	Alpha 41-55	58	10.2956	66.25	7.27438	55.25	29.5113			Spot	Amino Acid Sequence	Protein/Residue	Average	S.D.	Average	S.D.	Average	S.D.
A10	ANGVLLISDKKVRSR	Alpha 43-57	43.75	16.6007	64.5	6.13732	58	26.4953			D 6	HHHHHH	His	17	2.82843	17.25	1.70783	13	1.41421
A11	SDKKVRSRLIEQNSI	Alpha 50-64	47.5	6.13732	66.5	3.31662	42	27.313			D 7	MRVIVVIVGPSGAGK	C-PLoop 1-15	10	2.94392	6.25	4.99166	11.25	3.0957
A12	KKVRSRLIEQNSIEKI	Alpha 52-67	30.25	14.2449	53.25	13.8894	47.25	24.9182			D 8	VGPSGAGKTTLDELA	C-PLoop 8-22	6.25	2.62996	4.75	4.34933	4.75	4.85627
a 1	RLIEQNSIEKIQLID	Alpha 57-71	69.25	1.70783	53	12.9872	41	28.3196			D 9	GKTTLDELARKAKEEV	C-PLoop 14-29	14	2.94392	16.5	1.29099	11.25	4.42531
a 2	IEKIQLIDDYVAAVT	Alpha 64-78	31.75	4.03113	40.25	21.7006	39.5	15.5885			D10	AKEEVPDAEIRTVTT	C-PLoop 25-39	3.75	2.75379	7	5.2915	5.25	5.67891
a 3	EKIQLIDDYV	Alpha 65-74	62.25	4.19325	38.25	18.0254	44.75	30.2255			D11	VPDAEIRTVTTKEDA	C-PLoop 29-43	13.75	5.5	17.25	0.957427	12	7.52773
a 4	DDYVAAVTSGLVADA	Alpha 71-85	10.5	6.60808	42	15.0333	31.75	11.3247			D12	TKEDAKRVAEEAERRNA	C-PLoop 39-55	3.5	2.38048	3	1.1547	7	2.70801
a 5	TSGLVADARVLVDFA	Alpha 78-92	11.75	10.2754	37.5	17.0196	15.75	11.5866			d 1	AKRVAEEAERRNADI	C-PLoop 43-57	5.75	3.20156	12.5	2.88675	11.75	3.94757
a 6	LVADARVLVDFARISAQQEKVTYGS	Alpha 81-105	31.5	6.45497	41	3.16228	10.5	10.2144			d 2	AERRNADIVVIVGPS	C-PLoop 50-64	3.75	1.5	9	3.55903	9	2.82843
a 7	ARVLVDFARISAQQE	Alpha 85-99	10	4.96655	32	7.34847	20.5	5.68624			d 3	RNADIVVIVGPSGSG	C-PLoop 53-67	14.5	4.65475	18.5	1	18	1.41421
a 8	DFARISAQQEKVTYG	Alpha 90-104	16.5	7.14143	37.75	12.9196	18.75	5.85235			d 4	IVVIVGPSGSGKSTL	C-PLoop 57-71	8.25	6.80074	7	4.24264	10	8.24621
a 9	RISAQQEKVTYGSLV	Alpha 93-107	31.25	11.1766	33	12.9615	13.25	10.2429			d 5	SGSGKSTLAKIVKKI	C-PLoop 64-78	14.75	3.94757	8	2.94392	12.75	7.08872
a 10	EKVTYGSLVNIENLV	Alpha 99-113	58	8.04156	28.5	13.1276	22.75	15.756			d 6	STLAKIVKKIIARAGA	C-PLoop 69-84	10	4.69042	9.25	1.89297	11.25	7.63217
a 11	GSLVNIENLVKRVAD	Alpha 104-118	40	7.52773	43.25	11.5866	36	24.6982			d 7	LAKIVKKIIARAGAK	C-PLoop 71-85	14.25	0.5	7.75	4.34933	11.5	4.12311
a 12	VNIENLVKRVADQMQQYT	Alpha 107-124	25.5	12.3693	38.75	13.2256	49.25	24.8512			d 8	IIARAGAKTIEVTTE	C-PLoop 78-92	6	5.47723	6.5	5.74456	5	2
B 1	VKRVADQMQQYTQYG	Alpha 113-127	51.5	14.7986	55.25	14.4309	44.5	17.0783			d 9	AGAKTIEVTT	C-PLoop 82-91	10.5	3.78594	12.75	3.94757	11	6.37704
B 2	QQYTQYGGVRPYGVS	Alpha 121-135	59.25	6.29153	51.5	5.68624	35	15.4056			d 10	KTIEVTTEEELRKAV	C-PLoop 85-99	5	2.16025	6	4.76095	2.5	0.57735
B 3	GGVRPYGVSLIFAGI	Alpha 127-141	24.75	12.2848	28.25	14.7281	37.5	10.1489			d 11	EEELRKAVAKARG	C-PLoop 92-104	14.75	2.62996	12.25	1.89297	12	3.55903
B 4	YGVSLIFAGIDQIGP	Alpha 132-146	61.25	6.29153	24	15.0997	14	18.7617			d 12	KVKVKEPAHLDVLYR	PAN ATPase	14.25	2.62996	8.5	4.20317	10.75	3.20156
B 5	IDQIGPRLFDCDPAG	Alpha 141-155	74.5	2.51661	36	24.097	15.5	14.0831
B 6	IGPRLFDCDPAGTINEY	Alpha 144-160	75.5	1.73205	33.5	15.3731	29	5.71548
B 7	LFDCDPAGTINEYKA	Alpha 148-162	72	2.44949	35	10.6771	57.75	13.9134
B 8	GTINEYKATAIGSGK	Alpha 155-169	60	9.96661	73	2.70801	52.75	18.0254
B 9	EYKATAIGSGKDAVV	Alpha 159-173	6.5	3.31662	26	14.7874	16.75	12.5266
B10	ATAIGSGKDAVVSFL	Alpha 162-176	10	8.40635	16	7.78888	18.5	9.74679
B11	SGKDAVVSFLEREYK	Alpha 167-181	60.75	7.36546	23.25	10.2429	40.75	18.9978
B12	LEREYKENLPEKEAV	Alpha 176-190	17	9.38083	23.75	13.8654	11.75	11.9548
b 1	LPEKEAVTLGIKALKSSLEEGEE	Alpha 184-206	19	7.07107	50.75	3.59398	53.5	17.9165
b 2	TLGIKALKSSLEEGE	Alpha 191-205	12	6.0553	38	6.0553	33	24.3858
b 3	LKSSLEEGEELKAPE	Alpha 197-211	38.75	3.0957	33.75	27.5726	28.5	20.502
b 4	GEELKAPEIASITVG	Alpha 204-218	2	1.41421	22.25	5.058	35.75	13.5984
b 5	ELKAPEIASITVGNK	Alpha 206-220	25.5	9.14695	70	5.71548	52.75	18.554
b 6	EIASITVGNKYRIYD	Alpha 211-225	69.75	3.30404	50.5	9.67815	59.25	11.6154
b 7	NKYRIYDQEEVKKFL	Alpha 219-233	38.25	10.5	51.5	3.31662	36.5	11.7047
b 8	MNQTLETGTTTVGIT	Beta 1-15	3.5	1.29099	29.75	12.1209	66.25	11.0265
b 9	GTTTVGITLKDA	Beta 8-19	11.25	5.37742	17	10.7393	28.75	10.6888
b 10	TLKDAVIMATERRVT	Beta 15-29	41	10.4563	58.75	10.9659	50.25	15.7136
b 11	MATERRVTMENFIMH	Beta 22-36	19.75	4.57347	10.75	3.59398	8.75	10.9049
b 12	RVTMENFIMHKNGKK	Beta 27-41	40	12.7802	52	8.52447	49.5	30.1164
C 1	TMENFIMHKNGKKLF	Beta 29-43	63.25	3.30404	72.5	2.64575	74	0.816497
C 2	HKNGKKLFQIDTYTG	Beta 36-50	76.25	0.957427	48	7.07107	72.75	6.55108
C 3	KLFQIDTYTGMTIAG	Beta 41-55	39.75	12.8938	28.75	7.67572	60.75	6.18466
C 4	TYTGMTIAGLV	Beta 47-57	14.5	7.72442	14	6.27163	22.25	22.6771
C 5	LVGDAQVLVRYMKAELELYRLQRRV	Beta 56-80	74	1.41421	56.75	9.32291	59.5	12.7932
C 6	VLVRYMKAELELYRL	Beta 62-76	69	6.0553	17	17.6824	31.25	11.644
C 7	LELYRLQRRVNMPIE	Beta 71-85	48.25	15.8824	27.25	21.1246	22	11.6046
C 8	RRVNMPIEAVATLLS	Beta 78-92	5.5	4.04145	8.5	2.51661	33	3.55903
C 9	NMPIEAVATLLSNMLNQVKY	Beta 81-100	37.75	7.32006	36	22.0151	25.5	20.0749
C10	EAVATLLSNMLNQVK	Beta 85-99	43.5	8.73689	58	7.16473	35.75	22.2467
C11	SNMLNQVKYMPYMVQ	Beta 92-106	40.5	15.0222	10	7.43864	8.25	3.94757
C12	PYMVQLLVGGIDTA	Beta 102-115	7.25	3.0957	1.5	0.57735	37.25	15.1079
c 1	IDTAPHVFSIDAAG	Beta 112-125	38.5	22.0076	30	10.1653	55.5	21.362
c 2	DAAGGSVEDIY	Beta 122-132	44.75	10.7199	29.25	14.6828	62	12
c 3	EDIYASTGSGS	Beta 129-139	27.5	2.38048	18.75	2.21736	44.5	16.052
c 4	AAGGSVEDIYASTGS	Beta 123-137	52.75	10.3078	16.5	6.75771	49.5	11.3284
c 5	SVEDIYASTGSGSPF	Beta 127-141	46.25	14.7281	13.75	6.99405	41.75	18.6793
c 6	STGSGSPFVYGVLES	Beta 134-148	30.25	10.3722	10.25	1.25831	54.25	4.34933
c 7	GSGSPFVYGVLESQYSE	Beta 136-152	64.5	4.50925	8.25	7.54431	46.25	12.7115
c 8	FVYGVLESQYSEKMT	Beta 141-155	68.75	4.64579	7.25	9.32291	24.5	15.0665
c 9	SQYSEKMTVDEGVDL	Beta 148-162	20.75	5.18813	14	13.6382	12.5	13.1022
c 10	MTVDEGVDLVIRAISAAKQRDS	Beta 154-175	51.75	6.39661	44	22.6569	29	17.3012
c 11	LVIRAISAAKQRDSA	Beta 162-176	52	5.83095	53.75	16.6608	24.5	15.6098
c 12	AAKQRDSASGGMIDV	Beta 169-183	16.75	5.7373	3	1.82574	14.25	2.75379
D 1	GGMIDVAVITRKD	Beta 178-190	55	4.54606	67.75	4.5	69.5	8.58293
D 2	ITRKDGYVQLP	Beta 186-196	42.25	6.65207	44	20.2649	49.75	21.6545
D 3	IDVAVITRKDGYVQL	Beta 181-195	45.5	5.56776	47.25	14.4309	48.75	15.0194
D 4	DGYVQLPTDQIESRI	Beta 190-204	8.25	3.68556	33.5	18.9473	60.25	8.01561
D 5	QLPTDQIESRIRKLGLIL	Beta 194-211	30.75	9.91211	58.5	16.3605	50.75	33.2603

## Sheet: Sheet2
						1	Alpha 1-15
						2	Alpha 8-22
						3	Alpha 13-27
						4	Alpha 15-29
						5	Alpha 19-34
						6	Alpha 29-43
						7	Alpha 33-45
						8	Alpha 36-50
						9	Alpha 41-55
						10	Alpha 43-57
						11	Alpha 50-64
						12	Alpha 52-67
						13	Alpha 57-71
						14	Alpha 64-78
						15	Alpha 65-74
						16	Alpha 71-85
						17	Alpha 78-92
						18	Alpha 81-105
						19	Alpha 85-99
						20	Alpha 90-104
						21	Alpha 93-107
						22	Alpha 99-113
						23	Alpha 104-118
						24	Alpha 107-124
						25	Alpha 113-127
						26	Alpha 121-135
						27	Alpha 127-141
						28	Alpha 132-146
						29	Alpha 141-155
						30	Alpha 144-160
						31	Alpha 148-162
						32	Alpha 155-169
						33	Alpha 159-173
						34	Alpha 162-176
						35	Alpha 167-181
						36	Alpha 176-190
						37	Alpha 184-206
						38	Alpha 191-205
						39	Alpha 197-211
						40	Alpha 204-218
						41	Alpha 206-220
						42	Alpha 211-225
						43	Alpha 219-233
						44	Beta 1-15
						45	Beta 8-19
						46	Beta 15-29
						47	Beta 22-36
						48	Beta 27-41
						49	Beta 29-43
						50	Beta 36-50
						51	Beta 41-55
						52	Beta 47-57
						53	Beta 56-80
						54	Beta 62-76
						55	Beta 71-85
						56	Beta 78-92
						57	Beta 81-100
						58	Beta 85-99
						59	Beta 92-106
						60	Beta 102-115
						61	Beta 112-125
						62	Beta 122-132
						63	Beta 129-139
						64	Beta 123-137
						65	Beta 127-141
						66	Beta 134-148
						67	Beta 136-152
						68	Beta 141-155
						69	Beta 148-162
						70	Beta 154-175
						71	Beta 162-176
						72	Beta 169-183
						73	Beta 178-190
						74	Beta 186-196
						75	Beta 181-195
						76	Beta 190-204
						77	Beta 194-211
						78
