# Supplementary material for: Allosteric regulation of the 20S proteasome by the Catalytic Core Regulators (CCRs) family
Source: Nat Commun. 2023 May 30;14:3126. doi: 10.1038/s41467-023-38404-w (PMC10229617; doi:10.1038/s41467-023-38404-w)
Supplement: Supplementary file 5 — Supplementary Dataset 3 [file 41467_2023_38404_MOESM5_ESM.zip]

Archive with 5 entries (4 files):
- Supplementary Data 3 - Chimera session file/
- Supplementary Data 3 - Chimera session file/20S-CBR3-angular-dist.mrc
- Supplementary Data 3 - Chimera session file/20S-CBR3-complex.mrc
- Supplementary Data 3 - Chimera session file/20S-CBR3map.py
- Supplementary Data 3 - Chimera session file/20S-CBR3map.pyc
