# Supplementary material for: Allosteric regulation of the 20S proteasome by the Catalytic Core Regulators (CCRs) family
Source: Nat Commun. 2023 May 30;14:3126. doi: 10.1038/s41467-023-38404-w (PMC10229617; doi:10.1038/s41467-023-38404-w)
Supplement: Supplementary file 5 — Supplementary Dataset 3 [file 41467_2023_38404_MOESM5_ESM.zip › Supplementary Data 3 - Chimera session file/20S-CBR3map.py]

import cPickle, base64
try:
	from SimpleSession.versions.v65 import beginRestore,\
	    registerAfterModelsCB, reportRestoreError, checkVersion
except ImportError:
	from chimera import UserError
	raise UserError('Cannot open session that was saved in a'
	    ' newer version of Chimera; update your version')
checkVersion([1, 16, 42360])
import chimera
from chimera import replyobj
replyobj.status('Restoring session...', \
    blankAfter=0)
replyobj.status('Beginning session restore...', \
    blankAfter=0, secondary=True)
beginRestore()

def restoreCoreModels():
	from SimpleSession.versions.v65 import init, restoreViewer, \
	     restoreMolecules, restoreColors, restoreSurfaces, \
	     restoreVRML, restorePseudoBondGroups, restoreModelAssociations
	molInfo = cPickle.loads(base64.b64decode('gAJ9cQEoVRFyaWJib25JbnNpZGVDb2xvcnECSwBOfYdVCWJhbGxTY2FsZXEDSwBOfYdVCXBvaW50U2l6ZXEESwBOfYdVBWNvbG9ycQVLAE59h1UKcmliYm9uVHlwZXEGSwBOfYdVCnN0aWNrU2NhbGVxB0sATn2HVQxtbUNJRkhlYWRlcnNxCF1VDGFyb21hdGljTW9kZXEJSwBOfYdVCnZkd0RlbnNpdHlxCksATn2HVQZoaWRkZW5xC0sATn2HVQ1hcm9tYXRpY0NvbG9ycQxLAE59h1UPcmliYm9uU21vb3RoaW5ncQ1LAE59h1UJYXV0b2NoYWlucQ5LAE59h1UKcGRiVmVyc2lvbnEPSwBOfYdVCG9wdGlvbmFscRB9VQ9sb3dlckNhc2VDaGFpbnNxEUsATn2HVQlsaW5lV2lkdGhxEksATn2HVQ9yZXNpZHVlTGFiZWxQb3NxE0sATn2HVQRuYW1lcRRLAE59h1UPYXJvbWF0aWNEaXNwbGF5cRVLAE59h1UPcmliYm9uU3RpZmZuZXNzcRZLAE59h1UKcGRiSGVhZGVyc3EXXVUDaWRzcRhLAE59h1UOc3VyZmFjZU9wYWNpdHlxGUsATn2HVRBhcm9tYXRpY0xpbmVUeXBlcRpLAE59h1UUcmliYm9uSGlkZXNNYWluY2hhaW5xG0sATn2HVQdkaXNwbGF5cRxLAE59h3Uu'))
	resInfo = cPickle.loads(base64.b64decode('gAJ9cQEoVQZpbnNlcnRxAksATn2HVQtmaWxsRGlzcGxheXEDSwBOfYdVBG5hbWVxBEsATn2HVQVjaGFpbnEFSwBOfYdVDnJpYmJvbkRyYXdNb2RlcQZLAE59h1UCc3NxB0sATn2HVQhtb2xlY3VsZXEISwBOfYdVC3JpYmJvbkNvbG9ycQlLAE59h1UFbGFiZWxxCksATn2HVQpsYWJlbENvbG9ycQtLAE59h1UIZmlsbE1vZGVxDEsATn2HVQVpc0hldHENSwBOfYdVC2xhYmVsT2Zmc2V0cQ5LAE59h1UIcG9zaXRpb25xD11VDXJpYmJvbkRpc3BsYXlxEEsATn2HVQhvcHRpb25hbHERfVUEc3NJZHESSwBOfYd1Lg=='))
	atomInfo = cPickle.loads(base64.b64decode('gAJ9cQEoVQdyZXNpZHVlcQJLAE59h1UIdmR3Q29sb3JxA0sATn2HVQRuYW1lcQRLAE59h1UDdmR3cQVLAE59h1UOc3VyZmFjZURpc3BsYXlxBksATn2HVQVjb2xvcnEHSwBOfYdVCWlkYXRtVHlwZXEISwBOfYdVBmFsdExvY3EJSwBOfYdVBWxhYmVscQpLAE59h1UOc3VyZmFjZU9wYWNpdHlxC0sATn2HVQdlbGVtZW50cQxLAE59h1UKbGFiZWxDb2xvcnENSwBOfYdVDHN1cmZhY2VDb2xvcnEOSwBOfYdVD3N1cmZhY2VDYXRlZ29yeXEPSwBOfYdVBnJhZGl1c3EQSwBOfYdVCmNvb3JkSW5kZXhxEV1VC2xhYmVsT2Zmc2V0cRJLAE59h1USbWluaW11bUxhYmVsUmFkaXVzcRNLAE59h1UIZHJhd01vZGVxFEsATn2HVQhvcHRpb25hbHEVfVUHZGlzcGxheXEWSwBOfYd1Lg=='))
	bondInfo = cPickle.loads(base64.b64decode('gAJ9cQEoVQVjb2xvcnECSwBOfYdVBWF0b21zcQNdVQVsYWJlbHEESwBOfYdVCGhhbGZib25kcQVLAE59h1UGcmFkaXVzcQZLAE59h1ULbGFiZWxPZmZzZXRxB0sATn2HVQhkcmF3TW9kZXEISwBOfYdVCG9wdGlvbmFscQl9VQdkaXNwbGF5cQpLAE59h3Uu'))
	crdInfo = cPickle.loads(base64.b64decode('gAJ9cQEu'))
	surfInfo = {'category': (0, None, {}), 'probeRadius': (0, None, {}), 'pointSize': (0, None, {}), 'name': [], 'density': (0, None, {}), 'colorMode': (0, None, {}), 'useLighting': (0, None, {}), 'transparencyBlendMode': (0, None, {}), 'molecule': [], 'smoothLines': (0, None, {}), 'lineWidth': (0, None, {}), 'allComponents': (0, None, {}), 'twoSidedLighting': (0, None, {}), 'customVisibility': [], 'drawMode': (0, None, {}), 'display': (0, None, {}), 'customColors': []}
	vrmlInfo = {'subid': (1, 0, {}), 'display': (1, True, {}), 'id': (1, 1, {}), 'vrmlString': ['#VRML V2.0 utf8\nTransform {\n\ttranslation 407.017000 407.017000 278.403000\n\tchildren [\n\t\tTransform {\n\t\t\trotation 0 0 1 -0.785398\n\t\t\tchildren [\n\t\t\t\tTransform {\n\t\t\t\t\trotation 1 0 0 0.167443\n\t\t\t\t\tchildren [\n\n\n\t\t\t\t\t\tShape {\n\t\t\t\t\t\t\tappearance Appearance {\n\t\t\t\t\t\t\t\tmaterial Material {\n\t\t\t\t\t\t\t\t\tambientIntensity 1\n\t\t\t\t\t\t\t\t\tdiffuseColor 0.228773 0.000000 0.771227\n\t\t\t\t\t\t\t\t\ttransparency 0.000000\n\t\t\t\t\t\t\t\t}\n\t\t\t\t\t\t\t}\n\t\t\t\t\t\t\tgeometry Cylinder {\n\t\t\t\t\t\t\t\tradius 15.577100\n\t\t\t\t\t\t\t\theight 8.832254\n\t\t\t\t\t\t\t}\n\t\t\t\t\t\t}\n\t\t\t\t\t]\n\t\t\t\t}\n\t\t\t]\n\t\t}\n\t]\n}\nTransform {\n\ttranslation 363.221500 425.406500 317.688000\n\tchildren [\n\t\tTransform {\n\t\t\trotation 0 0 1 -0.588970\n\t\t\tchildren [\n\t\t\t\tTransform {\n\t\t\t\t\trotation 1 0 0 0.339993\n\t\t\t\t\tchildren [\n\n\n\t\t\t\t\t\tShape {\n\t\t\t\t\t\t\tappearance Appearance {\n\t\t\t\t\t\t\t\tmaterial Material {\n\t\t\t\t\t\t\t\t\tambientIntensity 1\n\t\t\t\t\t\t\t\t\tdiffuseColor 0.117387 0.000000 0.882613\n\t\t\t\t\t\t\t\t\ttransparency 0.000000\n\t\t\t\t\t\t\t\t}\n\t\t\t\t\t\t\t}\n\t\t\t\t\t\t\tgeometry Cylinder {\n\t\t\t\t\t\t\t\tradius 15.577100\n\t\t\t\t\t\t\t\theight 2.129058\n\t\t\t\t\t\t\t}\n\t\t\t\t\t\t}\n\t\t\t\t\t]\n\t\t\t\t}\n\t\t\t]\n\t\t}\n\t]\n}\nTransform {\n\ttranslation 425.585000 363.340500 317.764000\n\tchildren [\n\t\tTransform {\n\t\t\trotation 0 0 1 -0.981997\n\t\t\tchildren [\n\t\t\t\tTransform {\n\t\t\t\t\trotation 1 0 0 0.340077\n\t\t\t\t\tchildren [\n\n\n\t\t\t\t\t\tShape {\n\t\t\t\t\t\t\tappearance Appearance {\n\t\t\t\t\t\t\t\tmaterial Material {\n\t\t\t\t\t\t\t\t\tambientIntensity 1\n\t\t\t\t\t\t\t\t\tdiffuseColor 0.124950 0.000000 0.875050\n\t\t\t\t\t\t\t\t\ttransparency 0.000000\n\t\t\t\t\t\t\t\t}\n\t\t\t\t\t\t\t}\n\t\t\t\t\t\t\tgeometry Cylinder {\n\t\t\t\t\t\t\t\tradius 15.577100\n\t\t\t\t\t\t\t\theight 2.584246\n\t\t\t\t\t\t\t}\n\t\t\t\t\t\t}\n\t\t\t\t\t]\n\t\t\t\t}\n\t\t\t]\n\t\t}\n\t]\n}\nTransform {\n\ttranslation 272.612500 412.009500 396.688000\n\tchildren [\n\t\tTransform {\n\t\t\trotation 0 0 1 -0.189199\n\t\t\tchildren [\n\t\t\t\tTransform {\n\t\t\t\t\trotation 1 0 0 0.720341\n\t\t\t\t\tchildren [\n\n\n\t\t\t\t\t\tShape {\n\t\t\t\t\t\t\tappearance Appearance {\n\t\t\t\t\t\t\t\tmaterial Material {\n\t\t\t\t\t\t\t\t\tambientIntensity 1\n\t\t\t\t\t\t\t\t\tdiffuseColor 0.083076 0.000000 0.916924\n\t\t\t\t\t\t\t\t\ttransparency 0.000000\n\t\t\t\t\t\t\t\t}\n\t\t\t\t\t\t\t}\n\t\t\t\t\t\t\tgeometry Cylinder {\n\t\t\t\t\t\t\t\tradius 15.577100\n\t\t\t\t\t\t\t\theight 0.063671\n\t\t\t\t\t\t\t}\n\t\t\t\t\t\t}\n\t\t\t\t\t]\n\t\t\t\t}\n\t\t\t]\n\t\t}\n\t]\n}\nTransform {\n\ttranslation 336.581500 385.538000 396.709500\n\tchildren [\n\t\tTransform {\n\t\t\trotation 0 0 1 -0.585112\n\t\t\tchildren [\n\t\t\t\tTransform {\n\t\t\t\t\trotation 1 0 0 0.724888\n\t\t\t\t\tchildren [\n\n\n\t\t\t\t\t\tShape {\n\t\t\t\t\t\t\tappearance Appearance {\n\t\t\t\t\t\t\t\tmaterial Material {\n\t\t\t\t\t\t\t\t\tambientIntensity 1\n\t\t\t\t\t\t\t\t\tdiffuseColor 0.084155 0.000000 0.915845\n\t\t\t\t\t\t\t\t\ttransparency 0.000000\n\t\t\t\t\t\t\t\t}\n\t\t\t\t\t\t\t}\n\t\t\t\t\t\t\tgeometry Cylinder {\n\t\t\t\t\t\t\t\tradius 15.577100\n\t\t\t\t\t\t\t\theight 0.128195\n\t\t\t\t\t\t\t}\n\t\t\t\t\t\t}\n\t\t\t\t\t]\n\t\t\t\t}\n\t\t\t]\n\t\t}\n\t]\n}\nTransform {\n\ttranslation 273.926000 372.077500 431.462500\n\tchildren [\n\t\tTransform {\n\t\t\trotation 0 0 1 -0.258544\n\t\t\tchildren [\n\t\t\t\tTransform {\n\t\t\t\t\trotation 1 0 0 0.949942\n\t\t\t\t\tchildren [\n\n\n\t\t\t\t\t\tShape {\n\t\t\t\t\t\t\tappearance Appearance {\n\t\t\t\t\t\t\t\tmaterial Material {\n\t\t\t\t\t\t\t\t\tambientIntensity 1\n\t\t\t\t\t\t\t\t\tdiffuseColor 0.085590 0.000000 0.914410\n\t\t\t\t\t\t\t\t\ttransparency 0.000000\n\t\t\t\t\t\t\t\t}\n\t\t\t\t\t\t\t}\n\t\t\t\t\t\t\tgeometry Cylinder {\n\t\t\t\t\t\t\t\tradius 15.577100\n\t\t\t\t\t\t\t\theight 0.215151\n\t\t\t\t\t\t\t}\n\t\t\t\t\t\t}\n\t\t\t\t\t]\n\t\t\t\t}\n\t\t\t]\n\t\t}\n\t]\n}\nTransform {\n\ttranslation 428.451000 316.887000 357.016500\n\tchildren [\n\t\tTransform {\n\t\t\trotation 0 0 1 -1.170556\n\t\t\tchildren [\n\t\t\t\tTransform {\n\t\t\t\t\trotation 1 0 0 0.528915\n\t\t\t\t\tchildren [\n\n\n\t\t\t\t\t\tShape {\n\t\t\t\t\t\t\tappearance Appearance {\n\t\t\t\t\t\t\t\tmaterial Material {\n\t\t\t\t\t\t\t\t\tambientIntensity 1\n\t\t\t\t\t\t\t\t\tdiffuseColor 0.083102 0.000000 0.916898\n\t\t\t\t\t\t\t\t\ttransparency 0.000000\n\t\t\t\t\t\t\t\t}\n\t\t\t\t\t\t\t}\n\t\t\t\t\t\t\tgeometry Cylinder {\n\t\t\t\t\t\t\t\tradius 15.577100\n\t\t\t\t\t\t\t\theight 0.065399\n\t\t\t\t\t\t\t}\n\t\t\t\t\t\t}\n\t\t\t\t\t]\n\t\t\t\t}\n\t\t\t]\n\t\t}\n\t]\n}\nTransform {\n\ttranslation 385.552000 336.591000 396.725000\n\tchildren [\n\t\tTransform {\n\t\t\trotation 0 0 1 -0.982794\n\t\t\tchildren [\n\t\t\t\tTransform {\n\t\t\t\t\trotation 1 0 0 0.729314\n\t\t\t\t\tchildren [\n\n\n\t\t\t\t\t\tShape {\n\t\t\t\t\t\t\tappearance Appearance {\n\t\t\t\t\t\t\t\tmaterial Material {\n\t\t\t\t\t\t\t\t\tambientIntensity 1\n\t\t\t\t\t\t\t\t\tdiffuseColor 0.084919 0.000000 0.915081\n\t\t\t\t\t\t\t\t\ttransparency 0.000000\n\t\t\t\t\t\t\t\t}\n\t\t\t\t\t\t\t}\n\t\t\t\t\t\t\tgeometry Cylinder {\n\t\t\t\t\t\t\t\tradius 15.577100\n\t\t\t\t\t\t\t\theight 0.174080\n\t\t\t\t\t\t\t}\n\t\t\t\t\t\t}\n\t\t\t\t\t]\n\t\t\t\t}\n\t\t\t]\n\t\t}\n\t]\n}\nTransform {\n\ttranslation 372.096500 273.931000 431.489500\n\tchildren [\n\t\tTransform {\n\t\t\trotation 0 0 1 -1.312544\n\t\t\tchildren [\n\t\t\t\tTransform {\n\t\t\t\t\trotation 1 0 0 0.948001\n\t\t\t\t\tchildren [\n\n\n\t\t\t\t\t\tShape {\n\t\t\t\t\t\t\tappearance Appearance {\n\t\t\t\t\t\t\t\tmaterial Material {\n\t\t\t\t\t\t\t\t\tambientIntensity 1\n\t\t\t\t\t\t\t\t\tdiffuseColor 0.086698 0.000000 0.913302\n\t\t\t\t\t\t\t\t\ttransparency 0.000000\n\t\t\t\t\t\t\t\t}\n\t\t\t\t\t\t\t}\n\t\t\t\t\t\t\tgeometry Cylinder {\n\t\t\t\t\t\t\t\tradius 15.577100\n\t\t\t\t\t\t\t\theight 0.281933\n\t\t\t\t\t\t\t}\n\t\t\t\t\t\t}\n\t\t\t\t\t]\n\t\t\t\t}\n\t\t\t]\n\t\t}\n\t]\n}\nTransform {\n\ttranslation 336.120000 336.120000 431.400000\n\tchildren [\n\t\tTransform {\n\t\t\trotation 0 0 1 -0.785398\n\t\t\tchildren [\n\t\t\t\tTransform {\n\t\t\t\t\trotation 1 0 0 0.936711\n\t\t\t\t\tchildren [\n\n\n\t\t\t\t\t\tShape {\n\t\t\t\t\t\t\tappearance Appearance {\n\t\t\t\t\t\t\t\tmaterial Material {\n\t\t\t\t\t\t\t\t\tambientIntensity 1\n\t\t\t\t\t\t\t\t\tdiffuseColor 0.083048 0.000000 0.916952\n\t\t\t\t\t\t\t\t\ttransparency 0.000000\n\t\t\t\t\t\t\t\t}\n\t\t\t\t\t\t\t}\n\t\t\t\t\t\t\tgeometry Cylinder {\n\t\t\t\t\t\t\t\tradius 15.577100\n\t\t\t\t\t\t\t\theight 0.062064\n\t\t\t\t\t\t\t}\n\t\t\t\t\t\t}\n\t\t\t\t\t]\n\t\t\t\t}\n\t\t\t]\n\t\t}\n\t]\n}\nTransform {\n\ttranslation 274.521500 326.170500 456.896000\n\tchildren [\n\t\tTransform {\n\t\t\trotation 0 0 1 -0.392491\n\t\t\tchildren [\n\t\t\t\tTransform {\n\t\t\t\t\trotation 1 0 0 1.159864\n\t\t\t\t\tchildren [\n\n\n\t\t\t\t\t\tShape {\n\t\t\t\t\t\t\tappearance Appearance {\n\t\t\t\t\t\t\t\tmaterial Material {\n\t\t\t\t\t\t\t\t\tambientIntensity 1\n\t\t\t\t\t\t\t\t\tdiffuseColor 0.108454 0.000000 0.891546\n\t\t\t\t\t\t\t\t\ttransparency 0.000000\n\t\t\t\t\t\t\t\t}\n\t\t\t\t\t\t\t}\n\t\t\t\t\t\t\tgeometry Cylinder {\n\t\t\t\t\t\t\t\tradius 15.577100\n\t\t\t\t\t\t\t\theight 1.590403\n\t\t\t\t\t\t\t}\n\t\t\t\t\t\t}\n\t\t\t\t\t]\n\t\t\t\t}\n\t\t\t]\n\t\t}\n\t]\n}\nTransform {\n\ttranslation 326.026000 274.461500 456.537000\n\tchildren [\n\t\tTransform {\n\t\t\trotation 0 0 1 -1.179346\n\t\t\tchildren [\n\t\t\t\tTransform {\n\t\t\t\t\trotation 1 0 0 1.159934\n\t\t\t\t\tchildren [\n\n\n\t\t\t\t\t\tShape {\n\t\t\t\t\t\t\tappearance Appearance {\n\t\t\t\t\t\t\t\tmaterial Material {\n\t\t\t\t\t\t\t\t\tambientIntensity 1\n\t\t\t\t\t\t\t\t\tdiffuseColor 0.095443 0.000000 0.904557\n\t\t\t\t\t\t\t\t\ttransparency 0.000000\n\t\t\t\t\t\t\t\t}\n\t\t\t\t\t\t\t}\n\t\t\t\t\t\t\tgeometry Cylinder {\n\t\t\t\t\t\t\t\tradius 15.577100\n\t\t\t\t\t\t\t\theight 0.807176\n\t\t\t\t\t\t\t}\n\t\t\t\t\t\t}\n\t\t\t\t\t]\n\t\t\t\t}\n\t\t\t]\n\t\t}\n\t]\n}\nTransform {\n\ttranslation 272.885500 272.885500 475.899500\n\tchildren [\n\t\tTransform {\n\t\t\trotation 0 0 1 -0.785398\n\t\t\tchildren [\n\t\t\t\tTransform {\n\t\t\t\t\trotation 1 0 0 1.366260\n\t\t\t\t\tchildren [\n\n\n\t\t\t\t\t\tShape {\n\t\t\t\t\t\t\tappearance Appearance {\n\t\t\t\t\t\t\t\tmaterial Material {\n\t\t\t\t\t\t\t\t\tambientIntensity 1\n\t\t\t\t\t\t\t\t\tdiffuseColor 0.246862 0.000000 0.753138\n\t\t\t\t\t\t\t\t\ttransparency 0.000000\n\t\t\t\t\t\t\t\t}\n\t\t\t\t\t\t\t}\n\t\t\t\t\t\t\tgeometry Cylinder {\n\t\t\t\t\t\t\t\tradius 15.577100\n\t\t\t\t\t\t\t\theight 9.921818\n\t\t\t\t\t\t\t}\n\t\t\t\t\t\t}\n\t\t\t\t\t]\n\t\t\t\t}\n\t\t\t]\n\t\t}\n\t]\n}\nTransform {\n\ttranslation 69.220000 406.780000 278.346500\n\tchildren [\n\t\tTransform {\n\t\t\trotation 0 0 1 0.785469\n\t\t\tchildren [\n\t\t\t\tTransform {\n\t\t\t\t\trotation 1 0 0 0.167468\n\t\t\t\t\tchildren [\n\n\n\t\t\t\t\t\tShape {\n\t\t\t\t\t\t\tappearance Appearance {\n\t\t\t\t\t\t\t\tmaterial Material {\n\t\t\t\t\t\t\t\t\tambientIntensity 1\n\t\t\t\t\t\t\t\t\tdiffuseColor 0.217486 0.000000 0.782514\n\t\t\t\t\t\t\t\t\ttransparency 0.000000\n\t\t\t\t\t\t\t\t}\n\t\t\t\t\t\t\t}\n\t\t\t\t\t\t\tgeometry Cylinder {\n\t\t\t\t\t\t\t\tradius 15.577100\n\t\t\t\t\t\t\t\theight 8.153017\n\t\t\t\t\t\t\t}\n\t\t\t\t\t\t}\n\t\t\t\t\t]\n\t\t\t\t}\n\t\t\t]\n\t\t}\n\t]\n}\nTransform {\n\ttranslation 51.349150 362.716500 317.366500\n\tchildren [\n\t\tTransform {\n\t\t\trotation 0 0 1 0.981619\n\t\t\tchildren [\n\t\t\t\tTransform {\n\t\t\t\t\trotation 1 0 0 0.340744\n\t\t\t\t\tchildren [\n\n\n\t\t\t\t\t\tShape {\n\t\t\t\t\t\t\tappearance Appearance {\n\t\t\t\t\t\t\t\tmaterial Material {\n\t\t\t\t\t\t\t\t\tambientIntensity 1\n\t\t\t\t\t\t\t\t\tdiffuseColor 0.085352 0.000000 0.914648\n\t\t\t\t\t\t\t\t\ttransparency 0.000000\n\t\t\t\t\t\t\t\t}\n\t\t\t\t\t\t\t}\n\t\t\t\t\t\t\tgeometry Cylinder {\n\t\t\t\t\t\t\t\tradius 15.577100\n\t\t\t\t\t\t\t\theight 0.200485\n\t\t\t\t\t\t\t}\n\t\t\t\t\t\t}\n\t\t\t\t\t]\n\t\t\t\t}\n\t\t\t]\n\t\t}\n\t]\n}\nTransform {\n\ttranslation 113.263000 424.681500 317.379500\n\tchildren [\n\t\tTransform {\n\t\t\trotation 0 0 1 0.588003\n\t\t\tchildren [\n\t\t\t\tTransform {\n\t\t\t\t\trotation 1 0 0 0.339644\n\t\t\t\t\tchildren [\n\n\n\t\t\t\t\t\tShape {\n\t\t\t\t\t\t\tappearance Appearance {\n\t\t\t\t\t\t\t\tmaterial Material {\n\t\t\t\t\t\t\t\t\tambientIntensity 1\n\t\t\t\t\t\t\t\t\tdiffuseColor 0.086651 0.000000 0.913349\n\t\t\t\t\t\t\t\t\ttransparency 0.000000\n\t\t\t\t\t\t\t\t}\n\t\t\t\t\t\t\t}\n\t\t\t\t\t\t\tgeometry Cylinder {\n\t\t\t\t\t\t\t\tradius 15.577100\n\t\t\t\t\t\t\t\theight 0.279152\n\t\t\t\t\t\t\t}\n\t\t\t\t\t\t}\n\t\t\t\t\t]\n\t\t\t\t}\n\t\t\t]\n\t\t}\n\t]\n}\nTransform {\n\ttranslation 92.197050 383.803000 357.047500\n\tchildren [\n\t\tTransform {\n\t\t\trotation 0 0 1 0.788406\n\t\t\tchildren [\n\t\t\t\tTransform {\n\t\t\t\t\trotation 1 0 0 0.523600\n\t\t\t\t\tchildren [\n\n\n\t\t\t\t\t\tShape {\n\t\t\t\t\t\t\tappearance Appearance {\n\t\t\t\t\t\t\t\tmaterial Material {\n\t\t\t\t\t\t\t\t\tambientIntensity 1\n\t\t\t\t\t\t\t\t\tdiffuseColor 0.085186 0.000000 0.914814\n\t\t\t\t\t\t\t\t\ttransparency 0.000000\n\t\t\t\t\t\t\t\t}\n\t\t\t\t\t\t\t}\n\t\t\t\t\t\t\tgeometry Cylinder {\n\t\t\t\t\t\t\t\tradius 15.577100\n\t\t\t\t\t\t\t\theight 0.190000\n\t\t\t\t\t\t\t}\n\t\t\t\t\t\t}\n\t\t\t\t\t]\n\t\t\t\t}\n\t\t\t]\n\t\t}\n\t]\n}\nTransform {\n\ttranslation 47.498550 316.908000 357.048000\n\tchildren [\n\t\tTransform {\n\t\t\trotation 0 0 1 1.176697\n\t\t\tchildren [\n\t\t\t\tTransform {\n\t\t\t\t\trotation 1 0 0 0.522559\n\t\t\t\t\tchildren [\n\n\n\t\t\t\t\t\tShape {\n\t\t\t\t\t\t\tappearance Appearance {\n\t\t\t\t\t\t\t\tmaterial Material {\n\t\t\t\t\t\t\t\t\tambientIntensity 1\n\t\t\t\t\t\t\t\t\tdiffuseColor 0.085215 0.000000 0.914785\n\t\t\t\t\t\t\t\t\ttransparency 0.000000\n\t\t\t\t\t\t\t\t}\n\t\t\t\t\t\t\t}\n\t\t\t\t\t\t\tgeometry Cylinder {\n\t\t\t\t\t\t\t\tradius 15.577100\n\t\t\t\t\t\t\t\theight 0.192347\n\t\t\t\t\t\t\t}\n\t\t\t\t\t\t}\n\t\t\t\t\t]\n\t\t\t\t}\n\t\t\t]\n\t\t}\n\t]\n}\nTransform {\n\ttranslation 63.871250 272.636500 396.797000\n\tchildren [\n\t\tTransform {\n\t\t\trotation 0 0 1 1.373603\n\t\t\tchildren [\n\t\t\t\tTransform {\n\t\t\t\t\trotation 1 0 0 0.729301\n\t\t\t\t\tchildren [\n\n\n\t\t\t\t\t\tShape {\n\t\t\t\t\t\t\tappearance Appearance {\n\t\t\t\t\t\t\t\tmaterial Material {\n\t\t\t\t\t\t\t\t\tambientIntensity 1\n\t\t\t\t\t\t\t\t\tdiffuseColor 0.088504 0.000000 0.911496\n\t\t\t\t\t\t\t\t\ttransparency 0.000000\n\t\t\t\t\t\t\t\t}\n\t\t\t\t\t\t\t}\n\t\t\t\t\t\t\tgeometry Cylinder {\n\t\t\t\t\t\t\t\tradius 15.577100\n\t\t\t\t\t\t\t\theight 0.390186\n\t\t\t\t\t\t\t}\n\t\t\t\t\t\t}\n\t\t\t\t\t]\n\t\t\t\t}\n\t\t\t]\n\t\t}\n\t]\n}\nTransform {\n\ttranslation 90.451950 336.588500 396.720500\n\tchildren [\n\t\tTransform {\n\t\t\trotation 0 0 1 0.978169\n\t\t\tchildren [\n\t\t\t\tTransform {\n\t\t\t\t\trotation 1 0 0 0.728377\n\t\t\t\t\tchildren [\n\n\n\t\t\t\t\t\tShape {\n\t\t\t\t\t\t\tappearance Appearance {\n\t\t\t\t\t\t\t\tmaterial Material {\n\t\t\t\t\t\t\t\t\tambientIntensity 1\n\t\t\t\t\t\t\t\t\tdiffuseColor 0.084688 0.000000 0.915312\n\t\t\t\t\t\t\t\t\ttransparency 0.000000\n\t\t\t\t\t\t\t\t}\n\t\t\t\t\t\t\t}\n\t\t\t\t\t\t\tgeometry Cylinder {\n\t\t\t\t\t\t\t\tradius 15.577100\n\t\t\t\t\t\t\t\theight 0.160743\n\t\t\t\t\t\t\t}\n\t\t\t\t\t\t}\n\t\t\t\t\t]\n\t\t\t\t}\n\t\t\t]\n\t\t}\n\t]\n}\nTransform {\n\ttranslation 103.700500 273.985500 431.782500\n\tchildren [\n\t\tTransform {\n\t\t\trotation 0 0 1 1.309643\n\t\t\tchildren [\n\t\t\t\tTransform {\n\t\t\t\t\trotation 1 0 0 0.948367\n\t\t\t\t\tchildren [\n\n\n\t\t\t\t\t\tShape {\n\t\t\t\t\t\t\tappearance Appearance {\n\t\t\t\t\t\t\t\tmaterial Material {\n\t\t\t\t\t\t\t\t\tambientIntensity 1\n\t\t\t\t\t\t\t\t\tdiffuseColor 0.098695 0.000000 0.901305\n\t\t\t\t\t\t\t\t\ttransparency 0.000000\n\t\t\t\t\t\t\t\t}\n\t\t\t\t\t\t\t}\n\t\t\t\t\t\t\tgeometry Cylinder {\n\t\t\t\t\t\t\t\tradius 15.577100\n\t\t\t\t\t\t\t\theight 1.003121\n\t\t\t\t\t\t\t}\n\t\t\t\t\t\t}\n\t\t\t\t\t]\n\t\t\t\t}\n\t\t\t]\n\t\t}\n\t]\n}\nTransform {\n\ttranslation 159.118000 428.438000 357.008500\n\tchildren [\n\t\tTransform {\n\t\t\trotation 0 0 1 0.432408\n\t\t\tchildren [\n\t\t\t\tTransform {\n\t\t\t\t\trotation 1 0 0 0.535749\n\t\t\t\t\tchildren [\n\n\n\t\t\t\t\t\tShape {\n\t\t\t\t\t\t\tappearance Appearance {\n\t\t\t\t\t\t\t\tmaterial Material {\n\t\t\t\t\t\t\t\t\tambientIntensity 1\n\t\t\t\t\t\t\t\t\tdiffuseColor 0.082578 0.000000 0.917422\n\t\t\t\t\t\t\t\t\ttransparency 0.000000\n\t\t\t\t\t\t\t\t}\n\t\t\t\t\t\t\t}\n\t\t\t\t\t\t\tgeometry Cylinder {\n\t\t\t\t\t\t\t\tradius 15.577100\n\t\t\t\t\t\t\t\theight 0.033302\n\t\t\t\t\t\t\t}\n\t\t\t\t\t\t}\n\t\t\t\t\t]\n\t\t\t\t}\n\t\t\t]\n\t\t}\n\t]\n}\nTransform {\n\ttranslation 139.404500 385.558500 396.731500\n\tchildren [\n\t\tTransform {\n\t\t\trotation 0 0 1 0.589907\n\t\t\tchildren [\n\t\t\t\tTransform {\n\t\t\t\t\trotation 1 0 0 0.724989\n\t\t\t\t\tchildren [\n\n\n\t\t\t\t\t\tShape {\n\t\t\t\t\t\t\tappearance Appearance {\n\t\t\t\t\t\t\t\tmaterial Material {\n\t\t\t\t\t\t\t\t\tambientIntensity 1\n\t\t\t\t\t\t\t\t\tdiffuseColor 0.085248 0.000000 0.914752\n\t\t\t\t\t\t\t\t\ttransparency 0.000000\n\t\t\t\t\t\t\t\t}\n\t\t\t\t\t\t\t}\n\t\t\t\t\t\t\tgeometry Cylinder {\n\t\t\t\t\t\t\t\tradius 15.577100\n\t\t\t\t\t\t\t\theight 0.194533\n\t\t\t\t\t\t\t}\n\t\t\t\t\t\t}\n\t\t\t\t\t]\n\t\t\t\t}\n\t\t\t]\n\t\t}\n\t]\n}\nTransform {\n\ttranslation 203.381000 412.040500 396.716500\n\tchildren [\n\t\tTransform {\n\t\t\trotation 0 0 1 0.199159\n\t\t\tchildren [\n\t\t\t\tTransform {\n\t\t\t\t\trotation 1 0 0 0.727432\n\t\t\t\t\tchildren [\n\n\n\t\t\t\t\t\tShape {\n\t\t\t\t\t\t\tappearance Appearance {\n\t\t\t\t\t\t\t\tmaterial Material {\n\t\t\t\t\t\t\t\t\tambientIntensity 1\n\t\t\t\t\t\t\t\t\tdiffuseColor 0.084489 0.000000 0.915511\n\t\t\t\t\t\t\t\t\ttransparency 0.000000\n\t\t\t\t\t\t\t\t}\n\t\t\t\t\t\t\t}\n\t\t\t\t\t\t\tgeometry Cylinder {\n\t\t\t\t\t\t\t\tradius 15.577100\n\t\t\t\t\t\t\t\theight 0.148883\n\t\t\t\t\t\t\t}\n\t\t\t\t\t\t}\n\t\t\t\t\t]\n\t\t\t\t}\n\t\t\t]\n\t\t}\n\t]\n}\nTransform {\n\ttranslation 202.071000 372.088000 431.477000\n\tchildren [\n\t\tTransform {\n\t\t\trotation 0 0 1 0.261479\n\t\t\tchildren [\n\t\t\t\tTransform {\n\t\t\t\t\trotation 1 0 0 0.946397\n\t\t\t\t\tchildren [\n\n\n\t\t\t\t\t\tShape {\n\t\t\t\t\t\t\tappearance Appearance {\n\t\t\t\t\t\t\t\tmaterial Material {\n\t\t\t\t\t\t\t\t\tambientIntensity 1\n\t\t\t\t\t\t\t\t\tdiffuseColor 0.086202 0.000000 0.913798\n\t\t\t\t\t\t\t\t\ttransparency 0.000000\n\t\t\t\t\t\t\t\t}\n\t\t\t\t\t\t\t}\n\t\t\t\t\t\t\tgeometry Cylinder {\n\t\t\t\t\t\t\t\tradius 15.577100\n\t\t\t\t\t\t\t\theight 0.251444\n\t\t\t\t\t\t\t}\n\t\t\t\t\t\t}\n\t\t\t\t\t]\n\t\t\t\t}\n\t\t\t]\n\t\t}\n\t]\n}\nTransform {\n\ttranslation 139.805500 336.194500 431.546500\n\tchildren [\n\t\tTransform {\n\t\t\trotation 0 0 1 0.785398\n\t\t\tchildren [\n\t\t\t\tTransform {\n\t\t\t\t\trotation 1 0 0 0.945761\n\t\t\t\t\tchildren [\n\n\n\t\t\t\t\t\tShape {\n\t\t\t\t\t\t\tappearance Appearance {\n\t\t\t\t\t\t\t\tmaterial Material {\n\t\t\t\t\t\t\t\t\tambientIntensity 1\n\t\t\t\t\t\t\t\t\tdiffuseColor 0.089044 0.000000 0.910956\n\t\t\t\t\t\t\t\t\ttransparency 0.000000\n\t\t\t\t\t\t\t\t}\n\t\t\t\t\t\t\t}\n\t\t\t\t\t\t\tgeometry Cylinder {\n\t\t\t\t\t\t\t\tradius 15.577100\n\t\t\t\t\t\t\t\theight 0.422965\n\t\t\t\t\t\t\t}\n\t\t\t\t\t\t}\n\t\t\t\t\t]\n\t\t\t\t}\n\t\t\t]\n\t\t}\n\t]\n}\nTransform {\n\ttranslation 148.945500 274.887500 459.090500\n\tchildren [\n\t\tTransform {\n\t\t\trotation 0 0 1 1.178269\n\t\t\tchildren [\n\t\t\t\tTransform {\n\t\t\t\t\trotation 1 0 0 1.159709\n\t\t\t\t\tchildren [\n\n\n\t\t\t\t\t\tShape {\n\t\t\t\t\t\t\tappearance Appearance {\n\t\t\t\t\t\t\t\tmaterial Material {\n\t\t\t\t\t\t\t\t\tambientIntensity 1\n\t\t\t\t\t\t\t\t\tdiffuseColor 0.187999 0.000000 0.812001\n\t\t\t\t\t\t\t\t\ttransparency 0.000000\n\t\t\t\t\t\t\t\t}\n\t\t\t\t\t\t\t}\n\t\t\t\t\t\t\tgeometry Cylinder {\n\t\t\t\t\t\t\t\tradius 15.577100\n\t\t\t\t\t\t\t\theight 6.378406\n\t\t\t\t\t\t\t}\n\t\t\t\t\t\t}\n\t\t\t\t\t]\n\t\t\t\t}\n\t\t\t]\n\t\t}\n\t]\n}\nTransform {\n\ttranslation 201.310000 326.577500 457.905500\n\tchildren [\n\t\tTransform {\n\t\t\trotation 0 0 1 0.392508\n\t\t\tchildren [\n\t\t\t\tTransform {\n\t\t\t\t\trotation 1 0 0 1.159564\n\t\t\t\t\tchildren [\n\n\n\t\t\t\t\t\tShape {\n\t\t\t\t\t\t\tappearance Appearance {\n\t\t\t\t\t\t\t\tmaterial Material {\n\t\t\t\t\t\t\t\t\tambientIntensity 1\n\t\t\t\t\t\t\t\t\tdiffuseColor 0.145044 0.000000 0.854956\n\t\t\t\t\t\t\t\t\ttransparency 0.000000\n\t\t\t\t\t\t\t\t}\n\t\t\t\t\t\t\t}\n\t\t\t\t\t\t\tgeometry Cylinder {\n\t\t\t\t\t\t\t\tradius 15.577100\n\t\t\t\t\t\t\t\theight 3.793248\n\t\t\t\t\t\t\t}\n\t\t\t\t\t\t}\n\t\t\t\t\t]\n\t\t\t\t}\n\t\t\t]\n\t\t}\n\t]\n}\nTransform {\n\ttranslation 202.145000 273.855000 482.511500\n\tchildren [\n\t\tTransform {\n\t\t\trotation 0 0 1 0.785398\n\t\t\tchildren [\n\t\t\t\tTransform {\n\t\t\t\t\trotation 1 0 0 1.366301\n\t\t\t\t\tchildren [\n\n\n\t\t\t\t\t\tShape {\n\t\t\t\t\t\t\tappearance Appearance {\n\t\t\t\t\t\t\t\tmaterial Material {\n\t\t\t\t\t\t\t\t\tambientIntensity 1\n\t\t\t\t\t\t\t\t\tdiffuseColor 0.471248 0.000000 0.528752\n\t\t\t\t\t\t\t\t\ttransparency 0.000000\n\t\t\t\t\t\t\t\t}\n\t\t\t\t\t\t\t}\n\t\t\t\t\t\t\tgeometry Cylinder {\n\t\t\t\t\t\t\t\tradius 15.577100\n\t\t\t\t\t\t\t\theight 23.427136\n\t\t\t\t\t\t\t}\n\t\t\t\t\t\t}\n\t\t\t\t\t]\n\t\t\t\t}\n\t\t\t]\n\t\t}\n\t]\n}\nTransform {\n\ttranslation 71.442050 71.442050 277.815000\n\tchildren [\n\t\tTransform {\n\t\t\trotation 0 0 1 2.356194\n\t\t\tchildren [\n\t\t\t\tTransform {\n\t\t\t\t\trotation 1 0 0 0.167124\n\t\t\t\t\tchildren [\n\n\n\t\t\t\t\t\tShape {\n\t\t\t\t\t\t\tappearance Appearance {\n\t\t\t\t\t\t\t\tmaterial Material {\n\t\t\t\t\t\t\t\t\tambientIntensity 1\n\t\t\t\t\t\t\t\t\tdiffuseColor 0.111587 0.000000 0.888413\n\t\t\t\t\t\t\t\t\ttransparency 0.000000\n\t\t\t\t\t\t\t\t}\n\t\t\t\t\t\t\t}\n\t\t\t\t\t\t\tgeometry Cylinder {\n\t\t\t\t\t\t\t\tradius 15.577100\n\t\t\t\t\t\t\t\theight 1.779407\n\t\t\t\t\t\t\t}\n\t\t\t\t\t\t}\n\t\t\t\t\t]\n\t\t\t\t}\n\t\t\t]\n\t\t}\n\t]\n}\nTransform {\n\ttranslation 113.313000 51.392800 317.348000\n\tchildren [\n\t\tTransform {\n\t\t\trotation 0 0 1 2.558899\n\t\t\tchildren [\n\t\t\t\tTransform {\n\t\t\t\t\trotation 1 0 0 0.344560\n\t\t\t\t\tchildren [\n\n\n\t\t\t\t\t\tShape {\n\t\t\t\t\t\t\tappearance Appearance {\n\t\t\t\t\t\t\t\tmaterial Material {\n\t\t\t\t\t\t\t\t\tambientIntensity 1\n\t\t\t\t\t\t\t\t\tdiffuseColor 0.083502 0.000000 0.916498\n\t\t\t\t\t\t\t\t\ttransparency 0.000000\n\t\t\t\t\t\t\t\t}\n\t\t\t\t\t\t\t}\n\t\t\t\t\t\t\tgeometry Cylinder {\n\t\t\t\t\t\t\t\tradius 15.577100\n\t\t\t\t\t\t\t\theight 0.088815\n\t\t\t\t\t\t\t}\n\t\t\t\t\t\t}\n\t\t\t\t\t]\n\t\t\t\t}\n\t\t\t]\n\t\t}\n\t]\n}\nTransform {\n\ttranslation 51.415000 113.327500 317.338500\n\tchildren [\n\t\tTransform {\n\t\t\trotation 0 0 1 2.160614\n\t\t\tchildren [\n\t\t\t\tTransform {\n\t\t\t\t\trotation 1 0 0 0.345467\n\t\t\t\t\tchildren [\n\n\n\t\t\t\t\t\tShape {\n\t\t\t\t\t\t\tappearance Appearance {\n\t\t\t\t\t\t\t\tmaterial Material {\n\t\t\t\t\t\t\t\t\tambientIntensity 1\n\t\t\t\t\t\t\t\t\tdiffuseColor 0.082559 0.000000 0.917441\n\t\t\t\t\t\t\t\t\ttransparency 0.000000\n\t\t\t\t\t\t\t\t}\n\t\t\t\t\t\t\t}\n\t\t\t\t\t\t\tgeometry Cylinder {\n\t\t\t\t\t\t\t\tradius 15.577100\n\t\t\t\t\t\t\t\theight 0.032483\n\t\t\t\t\t\t\t}\n\t\t\t\t\t\t}\n\t\t\t\t\t]\n\t\t\t\t}\n\t\t\t]\n\t\t}\n\t]\n}\nTransform {\n\ttranslation 92.235200 92.235200 357.016500\n\tchildren [\n\t\tTransform {\n\t\t\trotation 0 0 1 2.356194\n\t\t\tchildren [\n\t\t\t\tTransform {\n\t\t\t\t\trotation 1 0 0 0.523776\n\t\t\t\t\tchildren [\n\n\n\t\t\t\t\t\tShape {\n\t\t\t\t\t\t\tappearance Appearance {\n\t\t\t\t\t\t\t\tmaterial Material {\n\t\t\t\t\t\t\t\t\tambientIntensity 1\n\t\t\t\t\t\t\t\t\tdiffuseColor 0.083115 0.000000 0.916885\n\t\t\t\t\t\t\t\t\ttransparency 0.000000\n\t\t\t\t\t\t\t\t}\n\t\t\t\t\t\t\t}\n\t\t\t\t\t\t\tgeometry Cylinder {\n\t\t\t\t\t\t\t\tradius 15.577100\n\t\t\t\t\t\t\t\theight 0.065980\n\t\t\t\t\t\t\t}\n\t\t\t\t\t\t}\n\t\t\t\t\t]\n\t\t\t\t}\n\t\t\t]\n\t\t}\n\t]\n}\nTransform {\n\ttranslation 159.107500 47.536750 357.024000\n\tchildren [\n\t\tTransform {\n\t\t\trotation 0 0 1 2.739039\n\t\t\tchildren [\n\t\t\t\tTransform {\n\t\t\t\t\trotation 1 0 0 0.517952\n\t\t\t\t\tchildren [\n\n\n\t\t\t\t\t\tShape {\n\t\t\t\t\t\t\tappearance Appearance {\n\t\t\t\t\t\t\t\tmaterial Material {\n\t\t\t\t\t\t\t\t\tambientIntensity 1\n\t\t\t\t\t\t\t\t\tdiffuseColor 0.083629 0.000000 0.916371\n\t\t\t\t\t\t\t\t\ttransparency 0.000000\n\t\t\t\t\t\t\t\t}\n\t\t\t\t\t\t\t}\n\t\t\t\t\t\t\tgeometry Cylinder {\n\t\t\t\t\t\t\t\tradius 15.577100\n\t\t\t\t\t\t\t\theight 0.096950\n\t\t\t\t\t\t\t}\n\t\t\t\t\t\t}\n\t\t\t\t\t]\n\t\t\t\t}\n\t\t\t]\n\t\t}\n\t]\n}\nTransform {\n\ttranslation 203.373000 63.918150 396.754000\n\tchildren [\n\t\tTransform {\n\t\t\trotation 0 0 1 2.945704\n\t\t\tchildren [\n\t\t\t\tTransform {\n\t\t\t\t\trotation 1 0 0 0.727954\n\t\t\t\t\tchildren [\n\n\n\t\t\t\t\t\tShape {\n\t\t\t\t\t\t\tappearance Appearance {\n\t\t\t\t\t\t\t\tmaterial Material {\n\t\t\t\t\t\t\t\t\tambientIntensity 1\n\t\t\t\t\t\t\t\t\tdiffuseColor 0.086373 0.000000 0.913627\n\t\t\t\t\t\t\t\t\ttransparency 0.000000\n\t\t\t\t\t\t\t\t}\n\t\t\t\t\t\t\t}\n\t\t\t\t\t\t\tgeometry Cylinder {\n\t\t\t\t\t\t\t\tradius 15.577100\n\t\t\t\t\t\t\t\theight 0.261519\n\t\t\t\t\t\t\t}\n\t\t\t\t\t\t}\n\t\t\t\t\t]\n\t\t\t\t}\n\t\t\t]\n\t\t}\n\t]\n}\nTransform {\n\ttranslation 139.366000 90.383350 396.794000\n\tchildren [\n\t\tTransform {\n\t\t\trotation 0 0 1 2.553005\n\t\t\tchildren [\n\t\t\t\tTransform {\n\t\t\t\t\trotation 1 0 0 0.728664\n\t\t\t\t\tchildren [\n\n\n\t\t\t\t\t\tShape {\n\t\t\t\t\t\t\tappearance Appearance {\n\t\t\t\t\t\t\t\tmaterial Material {\n\t\t\t\t\t\t\t\t\tambientIntensity 1\n\t\t\t\t\t\t\t\t\tdiffuseColor 0.088365 0.000000 0.911635\n\t\t\t\t\t\t\t\t\ttransparency 0.000000\n\t\t\t\t\t\t\t\t}\n\t\t\t\t\t\t\t}\n\t\t\t\t\t\t\tgeometry Cylinder {\n\t\t\t\t\t\t\t\tradius 15.577100\n\t\t\t\t\t\t\t\theight 0.381454\n\t\t\t\t\t\t\t}\n\t\t\t\t\t\t}\n\t\t\t\t\t]\n\t\t\t\t}\n\t\t\t]\n\t\t}\n\t]\n}\nTransform {\n\ttranslation 202.065500 103.891500 431.506500\n\tchildren [\n\t\tTransform {\n\t\t\trotation 0 0 1 2.879970\n\t\t\tchildren [\n\t\t\t\tTransform {\n\t\t\t\t\trotation 1 0 0 0.946557\n\t\t\t\t\tchildren [\n\n\n\t\t\t\t\t\tShape {\n\t\t\t\t\t\t\tappearance Appearance {\n\t\t\t\t\t\t\t\tmaterial Material {\n\t\t\t\t\t\t\t\t\tambientIntensity 1\n\t\t\t\t\t\t\t\t\tdiffuseColor 0.087406 0.000000 0.912594\n\t\t\t\t\t\t\t\t\ttransparency 0.000000\n\t\t\t\t\t\t\t\t}\n\t\t\t\t\t\t\t}\n\t\t\t\t\t\t\tgeometry Cylinder {\n\t\t\t\t\t\t\t\tradius 15.577100\n\t\t\t\t\t\t\t\theight 0.324128\n\t\t\t\t\t\t\t}\n\t\t\t\t\t\t}\n\t\t\t\t\t]\n\t\t\t\t}\n\t\t\t]\n\t\t}\n\t]\n}\nTransform {\n\ttranslation 47.481150 159.084500 357.059000\n\tchildren [\n\t\tTransform {\n\t\t\trotation 0 0 1 1.967280\n\t\t\tchildren [\n\t\t\t\tTransform {\n\t\t\t\t\trotation 1 0 0 0.523202\n\t\t\t\t\tchildren [\n\n\n\t\t\t\t\t\tShape {\n\t\t\t\t\t\t\tappearance Appearance {\n\t\t\t\t\t\t\t\tmaterial Material {\n\t\t\t\t\t\t\t\t\tambientIntensity 1\n\t\t\t\t\t\t\t\t\tdiffuseColor 0.085938 0.000000 0.914062\n\t\t\t\t\t\t\t\t\ttransparency 0.000000\n\t\t\t\t\t\t\t\t}\n\t\t\t\t\t\t\t}\n\t\t\t\t\t\t\tgeometry Cylinder {\n\t\t\t\t\t\t\t\tradius 15.577100\n\t\t\t\t\t\t\t\theight 0.236162\n\t\t\t\t\t\t\t}\n\t\t\t\t\t\t}\n\t\t\t\t\t]\n\t\t\t\t}\n\t\t\t]\n\t\t}\n\t]\n}\nTransform {\n\ttranslation 90.423800 139.393000 396.750500\n\tchildren [\n\t\tTransform {\n\t\t\trotation 0 0 1 2.159391\n\t\t\tchildren [\n\t\t\t\tTransform {\n\t\t\t\t\trotation 1 0 0 0.728106\n\t\t\t\t\tchildren [\n\n\n\t\t\t\t\t\tShape {\n\t\t\t\t\t\t\tappearance Appearance {\n\t\t\t\t\t\t\t\tmaterial Material {\n\t\t\t\t\t\t\t\t\tambientIntensity 1\n\t\t\t\t\t\t\t\t\tdiffuseColor 0.086197 0.000000 0.913803\n\t\t\t\t\t\t\t\t\ttransparency 0.000000\n\t\t\t\t\t\t\t\t}\n\t\t\t\t\t\t\t}\n\t\t\t\t\t\t\tgeometry Cylinder {\n\t\t\t\t\t\t\t\tradius 15.577100\n\t\t\t\t\t\t\t\theight 0.250955\n\t\t\t\t\t\t\t}\n\t\t\t\t\t\t}\n\t\t\t\t\t]\n\t\t\t\t}\n\t\t\t]\n\t\t}\n\t]\n}\nTransform {\n\ttranslation 63.953500 203.380000 396.722000\n\tchildren [\n\t\tTransform {\n\t\t\trotation 0 0 1 1.766918\n\t\t\tchildren [\n\t\t\t\tTransform {\n\t\t\t\t\trotation 1 0 0 0.729012\n\t\t\t\t\tchildren [\n\n\n\t\t\t\t\t\tShape {\n\t\t\t\t\t\t\tappearance Appearance {\n\t\t\t\t\t\t\t\tmaterial Material {\n\t\t\t\t\t\t\t\t\tambientIntensity 1\n\t\t\t\t\t\t\t\t\tdiffuseColor 0.084765 0.000000 0.915235\n\t\t\t\t\t\t\t\t\ttransparency 0.000000\n\t\t\t\t\t\t\t\t}\n\t\t\t\t\t\t\t}\n\t\t\t\t\t\t\tgeometry Cylinder {\n\t\t\t\t\t\t\t\tradius 15.577100\n\t\t\t\t\t\t\t\theight 0.165132\n\t\t\t\t\t\t\t}\n\t\t\t\t\t\t}\n\t\t\t\t\t]\n\t\t\t\t}\n\t\t\t]\n\t\t}\n\t]\n}\nTransform {\n\ttranslation 103.590500 201.985000 431.941500\n\tchildren [\n\t\tTransform {\n\t\t\trotation 0 0 1 1.832191\n\t\t\tchildren [\n\t\t\t\tTransform {\n\t\t\t\t\trotation 1 0 0 0.948610\n\t\t\t\t\tchildren [\n\n\n\t\t\t\t\t\tShape {\n\t\t\t\t\t\t\tappearance Appearance {\n\t\t\t\t\t\t\t\tmaterial Material {\n\t\t\t\t\t\t\t\t\tambientIntensity 1\n\t\t\t\t\t\t\t\t\tdiffuseColor 0.105184 0.000000 0.894816\n\t\t\t\t\t\t\t\t\ttransparency 0.000000\n\t\t\t\t\t\t\t\t}\n\t\t\t\t\t\t\t}\n\t\t\t\t\t\t\tgeometry Cylinder {\n\t\t\t\t\t\t\t\tradius 15.577100\n\t\t\t\t\t\t\t\theight 1.394279\n\t\t\t\t\t\t\t}\n\t\t\t\t\t\t}\n\t\t\t\t\t]\n\t\t\t\t}\n\t\t\t]\n\t\t}\n\t]\n}\nTransform {\n\ttranslation 139.704000 139.704000 431.747000\n\tchildren [\n\t\tTransform {\n\t\t\trotation 0 0 1 2.356194\n\t\t\tchildren [\n\t\t\t\tTransform {\n\t\t\t\t\trotation 1 0 0 0.947754\n\t\t\t\t\tchildren [\n\n\n\t\t\t\t\t\tShape {\n\t\t\t\t\t\t\tappearance Appearance {\n\t\t\t\t\t\t\t\tmaterial Material {\n\t\t\t\t\t\t\t\t\tambientIntensity 1\n\t\t\t\t\t\t\t\t\tdiffuseColor 0.097237 0.000000 0.902763\n\t\t\t\t\t\t\t\t\ttransparency 0.000000\n\t\t\t\t\t\t\t\t}\n\t\t\t\t\t\t\t}\n\t\t\t\t\t\t\tgeometry Cylinder {\n\t\t\t\t\t\t\t\tradius 15.577100\n\t\t\t\t\t\t\t\theight 0.916135\n\t\t\t\t\t\t\t}\n\t\t\t\t\t\t}\n\t\t\t\t\t]\n\t\t\t\t}\n\t\t\t]\n\t\t}\n\t]\n}\nTransform {\n\ttranslation 201.129000 148.986000 458.990000\n\tchildren [\n\t\tTransform {\n\t\t\trotation 0 0 1 2.748864\n\t\t\tchildren [\n\t\t\t\tTransform {\n\t\t\t\t\trotation 1 0 0 1.159685\n\t\t\t\t\tchildren [\n\n\n\t\t\t\t\t\tShape {\n\t\t\t\t\t\t\tappearance Appearance {\n\t\t\t\t\t\t\t\tmaterial Material {\n\t\t\t\t\t\t\t\t\tambientIntensity 1\n\t\t\t\t\t\t\t\t\tdiffuseColor 0.184355 0.000000 0.815645\n\t\t\t\t\t\t\t\t\ttransparency 0.000000\n\t\t\t\t\t\t\t\t}\n\t\t\t\t\t\t\t}\n\t\t\t\t\t\t\tgeometry Cylinder {\n\t\t\t\t\t\t\t\tradius 15.577100\n\t\t\t\t\t\t\t\theight 6.159201\n\t\t\t\t\t\t\t}\n\t\t\t\t\t\t}\n\t\t\t\t\t]\n\t\t\t\t}\n\t\t\t]\n\t\t}\n\t]\n}\nTransform {\n\ttranslation 148.360000 200.869500 460.544000\n\tchildren [\n\t\tTransform {\n\t\t\trotation 0 0 1 1.963612\n\t\t\tchildren [\n\t\t\t\tTransform {\n\t\t\t\t\trotation 1 0 0 1.159650\n\t\t\t\t\tchildren [\n\n\n\t\t\t\t\t\tShape {\n\t\t\t\t\t\t\tappearance Appearance {\n\t\t\t\t\t\t\t\tmaterial Material {\n\t\t\t\t\t\t\t\t\tambientIntensity 1\n\t\t\t\t\t\t\t\t\tdiffuseColor 0.240696 0.000000 0.759304\n\t\t\t\t\t\t\t\t\ttransparency 0.000000\n\t\t\t\t\t\t\t\t}\n\t\t\t\t\t\t\t}\n\t\t\t\t\t\t\tgeometry Cylinder {\n\t\t\t\t\t\t\t\tradius 15.577100\n\t\t\t\t\t\t\t\theight 9.549854\n\t\t\t\t\t\t\t}\n\t\t\t\t\t\t}\n\t\t\t\t\t]\n\t\t\t\t}\n\t\t\t]\n\t\t}\n\t]\n}\nTransform {\n\ttranslation 198.701000 198.701000 505.998000\n\tchildren [\n\t\tTransform {\n\t\t\trotation 0 0 1 2.356194\n\t\t\tchildren [\n\t\t\t\tTransform {\n\t\t\t\t\trotation 1 0 0 1.366312\n\t\t\t\t\tchildren [\n\n\n\t\t\t\t\t\tShape {\n\t\t\t\t\t\t\tappearance Appearance {\n\t\t\t\t\t\t\t\tmaterial Material {\n\t\t\t\t\t\t\t\t\tambientIntensity 1\n\t\t\t\t\t\t\t\t\tdiffuseColor 1.000000 0.000000 0.000000\n\t\t\t\t\t\t\t\t\ttransparency 0.000000\n\t\t\t\t\t\t\t\t}\n\t\t\t\t\t\t\t}\n\t\t\t\t\t\t\tgeometry Cylinder {\n\t\t\t\t\t\t\t\tradius 15.577100\n\t\t\t\t\t\t\t\theight 71.399543\n\t\t\t\t\t\t\t}\n\t\t\t\t\t\t}\n\t\t\t\t\t]\n\t\t\t\t}\n\t\t\t]\n\t\t}\n\t]\n}\nTransform {\n\ttranslation 425.297000 112.852000 317.641500\n\tchildren [\n\t\tTransform {\n\t\t\trotation 0 0 1 -2.159435\n\t\t\tchildren [\n\t\t\t\tTransform {\n\t\t\t\t\trotation 1 0 0 0.340146\n\t\t\t\t\tchildren [\n\n\n\t\t\t\t\t\tShape {\n\t\t\t\t\t\t\tappearance Appearance {\n\t\t\t\t\t\t\t\tmaterial Material {\n\t\t\t\t\t\t\t\t\tambientIntensity 1\n\t\t\t\t\t\t\t\t\tdiffuseColor 0.112745 0.000000 0.887255\n\t\t\t\t\t\t\t\t\ttransparency 0.000000\n\t\t\t\t\t\t\t\t}\n\t\t\t\t\t\t\t}\n\t\t\t\t\t\t\tgeometry Cylinder {\n\t\t\t\t\t\t\t\tradius 15.577100\n\t\t\t\t\t\t\t\theight 1.849382\n\t\t\t\t\t\t\t}\n\t\t\t\t\t\t}\n\t\t\t\t\t]\n\t\t\t\t}\n\t\t\t]\n\t\t}\n\t]\n}\nTransform {\n\ttranslation 383.777000 92.223050 357.026500\n\tchildren [\n\t\tTransform {\n\t\t\trotation 0 0 1 -2.361633\n\t\t\tchildren [\n\t\t\t\tTransform {\n\t\t\t\t\trotation 1 0 0 0.527362\n\t\t\t\t\tchildren [\n\n\n\t\t\t\t\t\tShape {\n\t\t\t\t\t\t\tappearance Appearance {\n\t\t\t\t\t\t\t\tmaterial Material {\n\t\t\t\t\t\t\t\t\tambientIntensity 1\n\t\t\t\t\t\t\t\t\tdiffuseColor 0.083776 0.000000 0.916224\n\t\t\t\t\t\t\t\t\ttransparency 0.000000\n\t\t\t\t\t\t\t\t}\n\t\t\t\t\t\t\t}\n\t\t\t\t\t\t\tgeometry Cylinder {\n\t\t\t\t\t\t\t\tradius 15.577100\n\t\t\t\t\t\t\t\theight 0.105314\n\t\t\t\t\t\t\t}\n\t\t\t\t\t\t}\n\t\t\t\t\t]\n\t\t\t\t}\n\t\t\t]\n\t\t}\n\t]\n}\nTransform {\n\ttranslation 428.437500 159.118500 357.008000\n\tchildren [\n\t\tTransform {\n\t\t\trotation 0 0 1 -1.985303\n\t\t\tchildren [\n\t\t\t\tTransform {\n\t\t\t\t\trotation 1 0 0 0.529914\n\t\t\t\t\tchildren [\n\n\n\t\t\t\t\t\tShape {\n\t\t\t\t\t\t\tappearance Appearance {\n\t\t\t\t\t\t\t\tmaterial Material {\n\t\t\t\t\t\t\t\t\tambientIntensity 1\n\t\t\t\t\t\t\t\t\tdiffuseColor 0.082559 0.000000 0.917441\n\t\t\t\t\t\t\t\t\ttransparency 0.000000\n\t\t\t\t\t\t\t\t}\n\t\t\t\t\t\t\t}\n\t\t\t\t\t\t\tgeometry Cylinder {\n\t\t\t\t\t\t\t\tradius 15.577100\n\t\t\t\t\t\t\t\theight 0.031654\n\t\t\t\t\t\t\t}\n\t\t\t\t\t\t}\n\t\t\t\t\t]\n\t\t\t\t}\n\t\t\t]\n\t\t}\n\t]\n}\nTransform {\n\ttranslation 385.507500 139.438500 396.677000\n\tchildren [\n\t\tTransform {\n\t\t\trotation 0 0 1 -2.170847\n\t\t\tchildren [\n\t\t\t\tTransform {\n\t\t\t\t\trotation 1 0 0 0.715276\n\t\t\t\t\tchildren [\n\n\n\t\t\t\t\t\tShape {\n\t\t\t\t\t\t\tappearance Appearance {\n\t\t\t\t\t\t\t\tmaterial Material {\n\t\t\t\t\t\t\t\t\tambientIntensity 1\n\t\t\t\t\t\t\t\t\tdiffuseColor 0.082526 0.000000 0.917474\n\t\t\t\t\t\t\t\t\ttransparency 0.000000\n\t\t\t\t\t\t\t\t}\n\t\t\t\t\t\t\t}\n\t\t\t\t\t\t\tgeometry Cylinder {\n\t\t\t\t\t\t\t\tradius 15.577100\n\t\t\t\t\t\t\t\theight 0.030496\n\t\t\t\t\t\t\t}\n\t\t\t\t\t\t}\n\t\t\t\t\t]\n\t\t\t\t}\n\t\t\t]\n\t\t}\n\t]\n}\nTransform {\n\ttranslation 372.081000 202.073000 431.467500\n\tchildren [\n\t\tTransform {\n\t\t\trotation 0 0 1 -1.830426\n\t\t\tchildren [\n\t\t\t\tTransform {\n\t\t\t\t\trotation 1 0 0 0.949489\n\t\t\t\t\tchildren [\n\n\n\t\t\t\t\t\tShape {\n\t\t\t\t\t\t\tappearance Appearance {\n\t\t\t\t\t\t\t\tmaterial Material {\n\t\t\t\t\t\t\t\t\tambientIntensity 1\n\t\t\t\t\t\t\t\t\tdiffuseColor 0.085804 0.000000 0.914196\n\t\t\t\t\t\t\t\t\ttransparency 0.000000\n\t\t\t\t\t\t\t\t}\n\t\t\t\t\t\t\t}\n\t\t\t\t\t\t\tgeometry Cylinder {\n\t\t\t\t\t\t\t\tradius 15.577100\n\t\t\t\t\t\t\t\theight 0.227519\n\t\t\t\t\t\t\t}\n\t\t\t\t\t\t}\n\t\t\t\t\t]\n\t\t\t\t}\n\t\t\t]\n\t\t}\n\t]\n}\nTransform {\n\ttranslation 272.620000 63.953400 396.722000\n\tchildren [\n\t\tTransform {\n\t\t\trotation 0 0 1 -2.945787\n\t\t\tchildren [\n\t\t\t\tTransform {\n\t\t\t\t\trotation 1 0 0 0.728221\n\t\t\t\t\tchildren [\n\n\n\t\t\t\t\t\tShape {\n\t\t\t\t\t\t\tappearance Appearance {\n\t\t\t\t\t\t\t\tmaterial Material {\n\t\t\t\t\t\t\t\t\tambientIntensity 1\n\t\t\t\t\t\t\t\t\tdiffuseColor 0.084770 0.000000 0.915230\n\t\t\t\t\t\t\t\t\ttransparency 0.000000\n\t\t\t\t\t\t\t\t}\n\t\t\t\t\t\t\t}\n\t\t\t\t\t\t\tgeometry Cylinder {\n\t\t\t\t\t\t\t\tradius 15.577100\n\t\t\t\t\t\t\t\theight 0.165279\n\t\t\t\t\t\t\t}\n\t\t\t\t\t\t}\n\t\t\t\t\t]\n\t\t\t\t}\n\t\t\t]\n\t\t}\n\t]\n}\nTransform {\n\ttranslation 273.944500 103.854500 431.560000\n\tchildren [\n\t\tTransform {\n\t\t\trotation 0 0 1 -2.879296\n\t\t\tchildren [\n\t\t\t\tTransform {\n\t\t\t\t\trotation 1 0 0 0.947305\n\t\t\t\t\tchildren [\n\n\n\t\t\t\t\t\tShape {\n\t\t\t\t\t\t\tappearance Appearance {\n\t\t\t\t\t\t\t\tmaterial Material {\n\t\t\t\t\t\t\t\t\tambientIntensity 1\n\t\t\t\t\t\t\t\t\tdiffuseColor 0.089590 0.000000 0.910410\n\t\t\t\t\t\t\t\t\ttransparency 0.000000\n\t\t\t\t\t\t\t\t}\n\t\t\t\t\t\t\t}\n\t\t\t\t\t\t\tgeometry Cylinder {\n\t\t\t\t\t\t\t\tradius 15.577100\n\t\t\t\t\t\t\t\theight 0.455752\n\t\t\t\t\t\t\t}\n\t\t\t\t\t\t}\n\t\t\t\t\t]\n\t\t\t\t}\n\t\t\t]\n\t\t}\n\t]\n}\nTransform {\n\ttranslation 336.194000 139.806000 431.546500\n\tchildren [\n\t\tTransform {\n\t\t\trotation 0 0 1 -2.356194\n\t\t\tchildren [\n\t\t\t\tTransform {\n\t\t\t\t\trotation 1 0 0 0.948478\n\t\t\t\t\tchildren [\n\n\n\t\t\t\t\t\tShape {\n\t\t\t\t\t\t\tappearance Appearance {\n\t\t\t\t\t\t\t\tmaterial Material {\n\t\t\t\t\t\t\t\t\tambientIntensity 1\n\t\t\t\t\t\t\t\t\tdiffuseColor 0.089030 0.000000 0.910970\n\t\t\t\t\t\t\t\t\ttransparency 0.000000\n\t\t\t\t\t\t\t\t}\n\t\t\t\t\t\t\t}\n\t\t\t\t\t\t\tgeometry Cylinder {\n\t\t\t\t\t\t\t\tradius 15.577100\n\t\t\t\t\t\t\t\theight 0.422139\n\t\t\t\t\t\t\t}\n\t\t\t\t\t\t}\n\t\t\t\t\t]\n\t\t\t\t}\n\t\t\t]\n\t\t}\n\t]\n}\nTransform {\n\ttranslation 326.047500 201.529500 456.590500\n\tchildren [\n\t\tTransform {\n\t\t\trotation 0 0 1 -1.962877\n\t\t\tchildren [\n\t\t\t\tTransform {\n\t\t\t\t\trotation 1 0 0 1.159934\n\t\t\t\t\tchildren [\n\n\n\t\t\t\t\t\tShape {\n\t\t\t\t\t\t\tappearance Appearance {\n\t\t\t\t\t\t\t\tmaterial Material {\n\t\t\t\t\t\t\t\t\tambientIntensity 1\n\t\t\t\t\t\t\t\t\tdiffuseColor 0.097378 0.000000 0.902622\n\t\t\t\t\t\t\t\t\ttransparency 0.000000\n\t\t\t\t\t\t\t\t}\n\t\t\t\t\t\t\t}\n\t\t\t\t\t\t\tgeometry Cylinder {\n\t\t\t\t\t\t\t\tradius 15.577100\n\t\t\t\t\t\t\t\theight 0.923889\n\t\t\t\t\t\t\t}\n\t\t\t\t\t\t}\n\t\t\t\t\t]\n\t\t\t\t}\n\t\t\t]\n\t\t}\n\t]\n}\nTransform {\n\ttranslation 274.588500 149.668000 457.296000\n\tchildren [\n\t\tTransform {\n\t\t\trotation 0 0 1 -2.748832\n\t\t\tchildren [\n\t\t\t\tTransform {\n\t\t\t\t\trotation 1 0 0 1.159454\n\t\t\t\t\tchildren [\n\n\n\t\t\t\t\t\tShape {\n\t\t\t\t\t\t\tappearance Appearance {\n\t\t\t\t\t\t\t\tmaterial Material {\n\t\t\t\t\t\t\t\t\tambientIntensity 1\n\t\t\t\t\t\t\t\t\tdiffuseColor 0.122958 0.000000 0.877042\n\t\t\t\t\t\t\t\t\ttransparency 0.000000\n\t\t\t\t\t\t\t\t}\n\t\t\t\t\t\t\t}\n\t\t\t\t\t\t\tgeometry Cylinder {\n\t\t\t\t\t\t\t\tradius 15.577100\n\t\t\t\t\t\t\t\theight 2.463492\n\t\t\t\t\t\t\t}\n\t\t\t\t\t\t}\n\t\t\t\t\t]\n\t\t\t\t}\n\t\t\t]\n\t\t}\n\t]\n}\nTransform {\n\ttranslation 273.142500 202.857500 477.653000\n\tchildren [\n\t\tTransform {\n\t\t\trotation 0 0 1 -2.356194\n\t\t\tchildren [\n\t\t\t\tTransform {\n\t\t\t\t\trotation 1 0 0 1.366302\n\t\t\t\t\tchildren [\n\n\n\t\t\t\t\t\tShape {\n\t\t\t\t\t\t\tappearance Appearance {\n\t\t\t\t\t\t\t\tmaterial Material {\n\t\t\t\t\t\t\t\t\tambientIntensity 1\n\t\t\t\t\t\t\t\t\tdiffuseColor 0.306372 0.000000 0.693628\n\t\t\t\t\t\t\t\t\ttransparency 0.000000\n\t\t\t\t\t\t\t\t}\n\t\t\t\t\t\t\t}\n\t\t\t\t\t\t\tgeometry Cylinder {\n\t\t\t\t\t\t\t\tradius 15.577100\n\t\t\t\t\t\t\t\theight 13.503360\n\t\t\t\t\t\t\t}\n\t\t\t\t\t\t}\n\t\t\t\t\t]\n\t\t\t\t}\n\t\t\t]\n\t\t}\n\t]\n}\nTransform {\n\ttranslation 458.145000 281.789500 158.642500\n\tchildren [\n\t\tTransform {\n\t\t\trotation 0 0 1 -1.374815\n\t\t\tchildren [\n\t\t\t\tTransform {\n\t\t\t\t\trotation 1 0 0 -0.339698\n\t\t\t\t\tchildren [\n\n\n\t\t\t\t\t\tShape {\n\t\t\t\t\t\t\tappearance Appearance {\n\t\t\t\t\t\t\t\tmaterial Material {\n\t\t\t\t\t\t\t\t\tambientIntensity 1\n\t\t\t\t\t\t\t\t\tdiffuseColor 0.084460 0.000000 0.915540\n\t\t\t\t\t\t\t\t\ttransparency 0.000000\n\t\t\t\t\t\t\t\t}\n\t\t\t\t\t\t\t}\n\t\t\t\t\t\t\tgeometry Cylinder {\n\t\t\t\t\t\t\t\tradius 15.577100\n\t\t\t\t\t\t\t\theight 0.147058\n\t\t\t\t\t\t\t}\n\t\t\t\t\t\t}\n\t\t\t\t\t]\n\t\t\t\t}\n\t\t\t]\n\t\t}\n\t]\n}\nTransform {\n\ttranslation 458.101000 194.219000 158.658000\n\tchildren [\n\t\tTransform {\n\t\t\trotation 0 0 1 -1.776192\n\t\t\tchildren [\n\t\t\t\tTransform {\n\t\t\t\t\trotation 1 0 0 -0.351842\n\t\t\t\t\tchildren [\n\n\n\t\t\t\t\t\tShape {\n\t\t\t\t\t\t\tappearance Appearance {\n\t\t\t\t\t\t\t\tmaterial Material {\n\t\t\t\t\t\t\t\t\tambientIntensity 1\n\t\t\t\t\t\t\t\t\tdiffuseColor 0.082879 0.000000 0.917121\n\t\t\t\t\t\t\t\t\ttransparency 0.000000\n\t\t\t\t\t\t\t\t}\n\t\t\t\t\t\t\t}\n\t\t\t\t\t\t\tgeometry Cylinder {\n\t\t\t\t\t\t\t\tradius 15.577100\n\t\t\t\t\t\t\t\theight 0.052230\n\t\t\t\t\t\t\t}\n\t\t\t\t\t\t}\n\t\t\t\t\t]\n\t\t\t\t}\n\t\t\t]\n\t\t}\n\t]\n}\nTransform {\n\ttranslation 473.754000 238.000000 198.150000\n\tchildren [\n\t\tTransform {\n\t\t\trotation 0 0 1 -1.570796\n\t\t\tchildren [\n\t\t\t\tTransform {\n\t\t\t\t\trotation 1 0 0 -0.167394\n\t\t\t\t\tchildren [\n\n\n\t\t\t\t\t\tShape {\n\t\t\t\t\t\t\tappearance Appearance {\n\t\t\t\t\t\t\t\tmaterial Material {\n\t\t\t\t\t\t\t\t\tambientIntensity 1\n\t\t\t\t\t\t\t\t\tdiffuseColor 0.118506 0.000000 0.881494\n\t\t\t\t\t\t\t\t\ttransparency 0.000000\n\t\t\t\t\t\t\t\t}\n\t\t\t\t\t\t\t}\n\t\t\t\t\t\t\tgeometry Cylinder {\n\t\t\t\t\t\t\t\tradius 15.577100\n\t\t\t\t\t\t\t\theight 2.196705\n\t\t\t\t\t\t\t}\n\t\t\t\t\t\t}\n\t\t\t\t\t]\n\t\t\t\t}\n\t\t\t]\n\t\t}\n\t]\n}\nTransform {\n\ttranslation 455.669500 328.161500 198.175500\n\tchildren [\n\t\tTransform {\n\t\t\trotation 0 0 1 -1.178439\n\t\t\tchildren [\n\t\t\t\tTransform {\n\t\t\t\t\trotation 1 0 0 -0.167348\n\t\t\t\t\tchildren [\n\n\n\t\t\t\t\t\tShape {\n\t\t\t\t\t\t\tappearance Appearance {\n\t\t\t\t\t\t\t\tmaterial Material {\n\t\t\t\t\t\t\t\t\tambientIntensity 1\n\t\t\t\t\t\t\t\t\tdiffuseColor 0.113438 0.000000 0.886562\n\t\t\t\t\t\t\t\t\ttransparency 0.000000\n\t\t\t\t\t\t\t\t}\n\t\t\t\t\t\t\t}\n\t\t\t\t\t\t\tgeometry Cylinder {\n\t\t\t\t\t\t\t\tradius 15.577100\n\t\t\t\t\t\t\t\theight 1.891117\n\t\t\t\t\t\t\t}\n\t\t\t\t\t\t}\n\t\t\t\t\t]\n\t\t\t\t}\n\t\t\t]\n\t\t}\n\t]\n}\nTransform {\n\ttranslation 440.002500 372.974000 238.000000\n\tchildren [\n\t\tTransform {\n\t\t\trotation 0 0 1 -0.981728\n\t\t\tchildren [\n\t\t\t\tTransform {\n\t\t\t\t\trotation 1 0 0 0.000000\n\t\t\t\t\tchildren [\n\n\n\t\t\t\t\t\tShape {\n\t\t\t\t\t\t\tappearance Appearance {\n\t\t\t\t\t\t\t\tmaterial Material {\n\t\t\t\t\t\t\t\t\tambientIntensity 1\n\t\t\t\t\t\t\t\t\tdiffuseColor 0.246382 0.000000 0.753618\n\t\t\t\t\t\t\t\t\ttransparency 0.000000\n\t\t\t\t\t\t\t\t}\n\t\t\t\t\t\t\t}\n\t\t\t\t\t\t\tgeometry Cylinder {\n\t\t\t\t\t\t\t\tradius 15.577100\n\t\t\t\t\t\t\t\theight 9.892252\n\t\t\t\t\t\t\t}\n\t\t\t\t\t\t}\n\t\t\t\t\t]\n\t\t\t\t}\n\t\t\t]\n\t\t}\n\t]\n}\nTransform {\n\ttranslation 477.346500 285.608500 238.000000\n\tchildren [\n\t\tTransform {\n\t\t\trotation 0 0 1 -1.374441\n\t\t\tchildren [\n\t\t\t\tTransform {\n\t\t\t\t\trotation 1 0 0 0.000000\n\t\t\t\t\tchildren [\n\n\n\t\t\t\t\t\tShape {\n\t\t\t\t\t\t\tappearance Appearance {\n\t\t\t\t\t\t\t\tmaterial Material {\n\t\t\t\t\t\t\t\t\tambientIntensity 1\n\t\t\t\t\t\t\t\t\tdiffuseColor 0.282569 0.000000 0.717431\n\t\t\t\t\t\t\t\t\ttransparency 0.000000\n\t\t\t\t\t\t\t\t}\n\t\t\t\t\t\t\t}\n\t\t\t\t\t\t\tgeometry Cylinder {\n\t\t\t\t\t\t\t\tradius 15.577100\n\t\t\t\t\t\t\t\theight 12.070955\n\t\t\t\t\t\t\t}\n\t\t\t\t\t\t}\n\t\t\t\t\t]\n\t\t\t\t}\n\t\t\t]\n\t\t}\n\t]\n}\nTransform {\n\ttranslation 460.580000 330.196000 278.723000\n\tchildren [\n\t\tTransform {\n\t\t\trotation 0 0 1 -1.178074\n\t\t\tchildren [\n\t\t\t\tTransform {\n\t\t\t\t\trotation 1 0 0 0.167442\n\t\t\t\t\tchildren [\n\n\n\t\t\t\t\t\tShape {\n\t\t\t\t\t\t\tappearance Appearance {\n\t\t\t\t\t\t\t\tmaterial Material {\n\t\t\t\t\t\t\t\t\tambientIntensity 1\n\t\t\t\t\t\t\t\t\tdiffuseColor 0.292570 0.000000 0.707430\n\t\t\t\t\t\t\t\t\ttransparency 0.000000\n\t\t\t\t\t\t\t\t}\n\t\t\t\t\t\t\t}\n\t\t\t\t\t\t\tgeometry Cylinder {\n\t\t\t\t\t\t\t\tradius 15.577100\n\t\t\t\t\t\t\t\theight 12.672490\n\t\t\t\t\t\t\t}\n\t\t\t\t\t\t}\n\t\t\t\t\t]\n\t\t\t\t}\n\t\t\t]\n\t\t}\n\t]\n}\nTransform {\n\ttranslation 456.860500 147.345000 197.957500\n\tchildren [\n\t\tTransform {\n\t\t\trotation 0 0 1 -1.963423\n\t\t\tchildren [\n\t\t\t\tTransform {\n\t\t\t\t\trotation 1 0 0 -0.167444\n\t\t\t\t\tchildren [\n\n\n\t\t\t\t\t\tShape {\n\t\t\t\t\t\t\tappearance Appearance {\n\t\t\t\t\t\t\t\tmaterial Material {\n\t\t\t\t\t\t\t\t\tambientIntensity 1\n\t\t\t\t\t\t\t\t\tdiffuseColor 0.156894 0.000000 0.843106\n\t\t\t\t\t\t\t\t\ttransparency 0.000000\n\t\t\t\t\t\t\t\t}\n\t\t\t\t\t\t\t}\n\t\t\t\t\t\t\tgeometry Cylinder {\n\t\t\t\t\t\t\t\tradius 15.577100\n\t\t\t\t\t\t\t\theight 4.506110\n\t\t\t\t\t\t\t}\n\t\t\t\t\t\t}\n\t\t\t\t\t]\n\t\t\t\t}\n\t\t\t]\n\t\t}\n\t]\n}\nTransform {\n\ttranslation 476.805000 190.499000 238.000000\n\tchildren [\n\t\tTransform {\n\t\t\trotation 0 0 1 -1.767190\n\t\t\tchildren [\n\t\t\t\tTransform {\n\t\t\t\t\trotation 1 0 0 0.000000\n\t\t\t\t\tchildren [\n\n\n\t\t\t\t\t\tShape {\n\t\t\t\t\t\t\tappearance Appearance {\n\t\t\t\t\t\t\t\tmaterial Material {\n\t\t\t\t\t\t\t\t\tambientIntensity 1\n\t\t\t\t\t\t\t\t\tdiffuseColor 0.264219 0.000000 0.735781\n\t\t\t\t\t\t\t\t\ttransparency 0.000000\n\t\t\t\t\t\t\t\t}\n\t\t\t\t\t\t\t}\n\t\t\t\t\t\t\tgeometry Cylinder {\n\t\t\t\t\t\t\t\tradius 15.577100\n\t\t\t\t\t\t\t\theight 10.966820\n\t\t\t\t\t\t\t}\n\t\t\t\t\t\t}\n\t\t\t\t\t]\n\t\t\t\t}\n\t\t\t]\n\t\t}\n\t]\n}\nTransform {\n\ttranslation 446.807500 98.479100 238.000000\n\tchildren [\n\t\tTransform {\n\t\t\trotation 0 0 1 -2.159849\n\t\t\tchildren [\n\t\t\t\tTransform {\n\t\t\t\t\trotation 1 0 0 0.000000\n\t\t\t\t\tchildren [\n\n\n\t\t\t\t\t\tShape {\n\t\t\t\t\t\t\tappearance Appearance {\n\t\t\t\t\t\t\t\tmaterial Material {\n\t\t\t\t\t\t\t\t\tambientIntensity 1\n\t\t\t\t\t\t\t\t\tdiffuseColor 0.518332 0.000000 0.481668\n\t\t\t\t\t\t\t\t\ttransparency 0.000000\n\t\t\t\t\t\t\t\t}\n\t\t\t\t\t\t\t}\n\t\t\t\t\t\t\tgeometry Cylinder {\n\t\t\t\t\t\t\t\tradius 15.577100\n\t\t\t\t\t\t\t\theight 26.260798\n\t\t\t\t\t\t\t}\n\t\t\t\t\t\t}\n\t\t\t\t\t]\n\t\t\t\t}\n\t\t\t]\n\t\t}\n\t]\n}\nTransform {\n\ttranslation 464.028000 144.376000 279.353500\n\tchildren [\n\t\tTransform {\n\t\t\trotation 0 0 1 -1.963491\n\t\t\tchildren [\n\t\t\t\tTransform {\n\t\t\t\t\trotation 1 0 0 0.167412\n\t\t\t\t\tchildren [\n\n\n\t\t\t\t\t\tShape {\n\t\t\t\t\t\t\tappearance Appearance {\n\t\t\t\t\t\t\t\tmaterial Material {\n\t\t\t\t\t\t\t\t\tambientIntensity 1\n\t\t\t\t\t\t\t\t\tdiffuseColor 0.418339 0.000000 0.581661\n\t\t\t\t\t\t\t\t\ttransparency 0.000000\n\t\t\t\t\t\t\t\t}\n\t\t\t\t\t\t\t}\n\t\t\t\t\t\t\tgeometry Cylinder {\n\t\t\t\t\t\t\t\tradius 15.577100\n\t\t\t\t\t\t\t\theight 20.242277\n\t\t\t\t\t\t\t}\n\t\t\t\t\t\t}\n\t\t\t\t\t]\n\t\t\t\t}\n\t\t\t]\n\t\t}\n\t]\n}\nTransform {\n\ttranslation 480.267000 238.000000 278.951000\n\tchildren [\n\t\tTransform {\n\t\t\trotation 0 0 1 -1.570796\n\t\t\tchildren [\n\t\t\t\tTransform {\n\t\t\t\t\trotation 1 0 0 0.167453\n\t\t\t\t\tchildren [\n\n\n\t\t\t\t\t\tShape {\n\t\t\t\t\t\t\tappearance Appearance {\n\t\t\t\t\t\t\t\tmaterial Material {\n\t\t\t\t\t\t\t\t\tambientIntensity 1\n\t\t\t\t\t\t\t\t\tdiffuseColor 0.338000 0.000000 0.662000\n\t\t\t\t\t\t\t\t\ttransparency 0.000000\n\t\t\t\t\t\t\t\t}\n\t\t\t\t\t\t\t}\n\t\t\t\t\t\t\tgeometry Cylinder {\n\t\t\t\t\t\t\t\tradius 15.577100\n\t\t\t\t\t\t\t\theight 15.407514\n\t\t\t\t\t\t\t}\n\t\t\t\t\t\t}\n\t\t\t\t\t]\n\t\t\t\t}\n\t\t\t]\n\t\t}\n\t]\n}\nTransform {\n\ttranslation 459.712500 282.101500 317.922500\n\tchildren [\n\t\tTransform {\n\t\t\trotation 0 0 1 -1.374342\n\t\t\tchildren [\n\t\t\t\tTransform {\n\t\t\t\t\trotation 1 0 0 0.339796\n\t\t\t\t\tchildren [\n\n\n\t\t\t\t\t\tShape {\n\t\t\t\t\t\t\tappearance Appearance {\n\t\t\t\t\t\t\t\tmaterial Material {\n\t\t\t\t\t\t\t\t\tambientIntensity 1\n\t\t\t\t\t\t\t\t\tdiffuseColor 0.140785 0.000000 0.859215\n\t\t\t\t\t\t\t\t\ttransparency 0.000000\n\t\t\t\t\t\t\t\t}\n\t\t\t\t\t\t\t}\n\t\t\t\t\t\t\tgeometry Cylinder {\n\t\t\t\t\t\t\t\tradius 15.577100\n\t\t\t\t\t\t\t\theight 3.537412\n\t\t\t\t\t\t\t}\n\t\t\t\t\t\t}\n\t\t\t\t\t]\n\t\t\t\t}\n\t\t\t]\n\t\t}\n\t]\n}\nTransform {\n\ttranslation 459.265500 193.987500 317.761500\n\tchildren [\n\t\tTransform {\n\t\t\trotation 0 0 1 -1.767221\n\t\t\tchildren [\n\t\t\t\tTransform {\n\t\t\t\t\trotation 1 0 0 0.339883\n\t\t\t\t\tchildren [\n\n\n\t\t\t\t\t\tShape {\n\t\t\t\t\t\t\tappearance Appearance {\n\t\t\t\t\t\t\t\tmaterial Material {\n\t\t\t\t\t\t\t\t\tambientIntensity 1\n\t\t\t\t\t\t\t\t\tdiffuseColor 0.124725 0.000000 0.875275\n\t\t\t\t\t\t\t\t\ttransparency 0.000000\n\t\t\t\t\t\t\t\t}\n\t\t\t\t\t\t\t}\n\t\t\t\t\t\t\tgeometry Cylinder {\n\t\t\t\t\t\t\t\tradius 15.577100\n\t\t\t\t\t\t\t\theight 2.570663\n\t\t\t\t\t\t\t}\n\t\t\t\t\t\t}\n\t\t\t\t\t]\n\t\t\t\t}\n\t\t\t]\n\t\t}\n\t]\n}\nTransform {\n\ttranslation 444.163500 238.000000 357.028500\n\tchildren [\n\t\tTransform {\n\t\t\trotation 0 0 1 -1.570796\n\t\t\tchildren [\n\t\t\t\tTransform {\n\t\t\t\t\trotation 1 0 0 0.522403\n\t\t\t\t\tchildren [\n\n\n\t\t\t\t\t\tShape {\n\t\t\t\t\t\t\tappearance Appearance {\n\t\t\t\t\t\t\t\tmaterial Material {\n\t\t\t\t\t\t\t\t\tambientIntensity 1\n\t\t\t\t\t\t\t\t\tdiffuseColor 0.083923 0.000000 0.916076\n\t\t\t\t\t\t\t\t\ttransparency 0.000000\n\t\t\t\t\t\t\t\t}\n\t\t\t\t\t\t\t}\n\t\t\t\t\t\t\tgeometry Cylinder {\n\t\t\t\t\t\t\t\tradius 15.577100\n\t\t\t\t\t\t\t\theight 0.114237\n\t\t\t\t\t\t\t}\n\t\t\t\t\t\t}\n\t\t\t\t\t]\n\t\t\t\t}\n\t\t\t]\n\t\t}\n\t]\n}\nTransform {\n\ttranslation 238.000000 444.128000 118.992000\n\tchildren [\n\t\tTransform {\n\t\t\trotation 0 0 1 -0.000000\n\t\t\tchildren [\n\t\t\t\tTransform {\n\t\t\t\t\trotation 1 0 0 -0.519146\n\t\t\t\t\tchildren [\n\n\n\t\t\t\t\t\tShape {\n\t\t\t\t\t\t\tappearance Appearance {\n\t\t\t\t\t\t\t\tmaterial Material {\n\t\t\t\t\t\t\t\t\tambientIntensity 1\n\t\t\t\t\t\t\t\t\tdiffuseColor 0.082549 0.000000 0.917451\n\t\t\t\t\t\t\t\t\ttransparency 0.000000\n\t\t\t\t\t\t\t\t}\n\t\t\t\t\t\t\t}\n\t\t\t\t\t\t\tgeometry Cylinder {\n\t\t\t\t\t\t\t\tradius 15.577100\n\t\t\t\t\t\t\t\theight 0.032249\n\t\t\t\t\t\t\t}\n\t\t\t\t\t\t}\n\t\t\t\t\t]\n\t\t\t\t}\n\t\t\t]\n\t\t}\n\t]\n}\nTransform {\n\ttranslation 194.204000 458.177000 158.630500\n\tchildren [\n\t\tTransform {\n\t\t\trotation 0 0 1 0.197396\n\t\t\tchildren [\n\t\t\t\tTransform {\n\t\t\t\t\trotation 1 0 0 -0.343706\n\t\t\t\t\tchildren [\n\n\n\t\t\t\t\t\tShape {\n\t\t\t\t\t\t\tappearance Appearance {\n\t\t\t\t\t\t\t\tmaterial Material {\n\t\t\t\t\t\t\t\t\tambientIntensity 1\n\t\t\t\t\t\t\t\t\tdiffuseColor 0.085618 0.000000 0.914382\n\t\t\t\t\t\t\t\t\ttransparency 0.000000\n\t\t\t\t\t\t\t\t}\n\t\t\t\t\t\t\t}\n\t\t\t\t\t\t\tgeometry Cylinder {\n\t\t\t\t\t\t\t\tradius 15.577100\n\t\t\t\t\t\t\t\theight 0.216631\n\t\t\t\t\t\t\t}\n\t\t\t\t\t\t}\n\t\t\t\t\t]\n\t\t\t\t}\n\t\t\t]\n\t\t}\n\t]\n}\nTransform {\n\ttranslation 281.779000 458.092500 158.661000\n\tchildren [\n\t\tTransform {\n\t\t\trotation 0 0 1 -0.191184\n\t\t\tchildren [\n\t\t\t\tTransform {\n\t\t\t\t\trotation 1 0 0 -0.363185\n\t\t\t\t\tchildren [\n\n\n\t\t\t\t\t\tShape {\n\t\t\t\t\t\t\tappearance Appearance {\n\t\t\t\t\t\t\t\tmaterial Material {\n\t\t\t\t\t\t\t\t\tambientIntensity 1\n\t\t\t\t\t\t\t\t\tdiffuseColor 0.082582 0.000000 0.917418\n\t\t\t\t\t\t\t\t\ttransparency 0.000000\n\t\t\t\t\t\t\t\t}\n\t\t\t\t\t\t\t}\n\t\t\t\t\t\t\tgeometry Cylinder {\n\t\t\t\t\t\t\t\tradius 15.577100\n\t\t\t\t\t\t\t\theight 0.033779\n\t\t\t\t\t\t\t}\n\t\t\t\t\t\t}\n\t\t\t\t\t]\n\t\t\t\t}\n\t\t\t]\n\t\t}\n\t]\n}\nTransform {\n\ttranslation 238.000000 475.153500 197.913500\n\tchildren [\n\t\tTransform {\n\t\t\trotation 0 0 1 -0.000000\n\t\t\tchildren [\n\t\t\t\tTransform {\n\t\t\t\t\trotation 1 0 0 -0.167401\n\t\t\t\t\tchildren [\n\n\n\t\t\t\t\t\tShape {\n\t\t\t\t\t\t\tappearance Appearance {\n\t\t\t\t\t\t\t\tmaterial Material {\n\t\t\t\t\t\t\t\t\tambientIntensity 1\n\t\t\t\t\t\t\t\t\tdiffuseColor 0.165683 0.000000 0.834317\n\t\t\t\t\t\t\t\t\ttransparency 0.000000\n\t\t\t\t\t\t\t\t}\n\t\t\t\t\t\t\t}\n\t\t\t\t\t\t\tgeometry Cylinder {\n\t\t\t\t\t\t\t\tradius 15.577100\n\t\t\t\t\t\t\t\theight 5.035389\n\t\t\t\t\t\t\t}\n\t\t\t\t\t\t}\n\t\t\t\t\t]\n\t\t\t\t}\n\t\t\t]\n\t\t}\n\t]\n}\nTransform {\n\ttranslation 145.686000 460.866000 197.225000\n\tchildren [\n\t\tTransform {\n\t\t\trotation 0 0 1 0.392656\n\t\t\tchildren [\n\t\t\t\tTransform {\n\t\t\t\t\trotation 1 0 0 -0.167398\n\t\t\t\t\tchildren [\n\n\n\t\t\t\t\t\tShape {\n\t\t\t\t\t\t\tappearance Appearance {\n\t\t\t\t\t\t\t\tmaterial Material {\n\t\t\t\t\t\t\t\t\tambientIntensity 1\n\t\t\t\t\t\t\t\t\tdiffuseColor 0.302987 0.000000 0.697013\n\t\t\t\t\t\t\t\t\ttransparency 0.000000\n\t\t\t\t\t\t\t\t}\n\t\t\t\t\t\t\t}\n\t\t\t\t\t\t\tgeometry Cylinder {\n\t\t\t\t\t\t\t\tradius 15.577100\n\t\t\t\t\t\t\t\theight 13.299941\n\t\t\t\t\t\t\t}\n\t\t\t\t\t\t}\n\t\t\t\t\t]\n\t\t\t\t}\n\t\t\t]\n\t\t}\n\t]\n}\nTransform {\n\ttranslation 96.056950 450.432500 238.000000\n\tchildren [\n\t\tTransform {\n\t\t\trotation 0 0 1 0.589052\n\t\t\tchildren [\n\t\t\t\tTransform {\n\t\t\t\t\trotation 1 0 0 0.000000\n\t\t\t\t\tchildren [\n\n\n\t\t\t\t\t\tShape {\n\t\t\t\t\t\t\tappearance Appearance {\n\t\t\t\t\t\t\t\tmaterial Material {\n\t\t\t\t\t\t\t\t\tambientIntensity 1\n\t\t\t\t\t\t\t\t\tdiffuseColor 0.663196 0.000000 0.336804\n\t\t\t\t\t\t\t\t\ttransparency 0.000000\n\t\t\t\t\t\t\t\t}\n\t\t\t\t\t\t\t}\n\t\t\t\t\t\t\tgeometry Cylinder {\n\t\t\t\t\t\t\t\tradius 15.577100\n\t\t\t\t\t\t\t\theight 34.980301\n\t\t\t\t\t\t\t}\n\t\t\t\t\t\t}\n\t\t\t\t\t]\n\t\t\t\t}\n\t\t\t]\n\t\t}\n\t]\n}\nTransform {\n\ttranslation 189.367000 482.497000 238.000000\n\tchildren [\n\t\tTransform {\n\t\t\trotation 0 0 1 0.196353\n\t\t\tchildren [\n\t\t\t\tTransform {\n\t\t\t\t\trotation 1 0 0 0.000000\n\t\t\t\t\tchildren [\n\n\n\t\t\t\t\t\tShape {\n\t\t\t\t\t\t\tappearance Appearance {\n\t\t\t\t\t\t\t\tmaterial Material {\n\t\t\t\t\t\t\t\t\tambientIntensity 1\n\t\t\t\t\t\t\t\t\tdiffuseColor 0.457059 0.000000 0.542941\n\t\t\t\t\t\t\t\t\ttransparency 0.000000\n\t\t\t\t\t\t\t\t}\n\t\t\t\t\t\t\t}\n\t\t\t\t\t\t\tgeometry Cylinder {\n\t\t\t\t\t\t\t\tradius 15.577100\n\t\t\t\t\t\t\t\theight 22.573764\n\t\t\t\t\t\t\t}\n\t\t\t\t\t\t}\n\t\t\t\t\t]\n\t\t\t\t}\n\t\t\t]\n\t\t}\n\t]\n}\nTransform {\n\ttranslation 144.922000 462.709500 279.112500\n\tchildren [\n\t\tTransform {\n\t\t\trotation 0 0 1 0.392709\n\t\t\tchildren [\n\t\t\t\tTransform {\n\t\t\t\t\trotation 1 0 0 0.167431\n\t\t\t\t\tchildren [\n\n\n\t\t\t\t\t\tShape {\n\t\t\t\t\t\t\tappearance Appearance {\n\t\t\t\t\t\t\t\tmaterial Material {\n\t\t\t\t\t\t\t\t\tambientIntensity 1\n\t\t\t\t\t\t\t\t\tdiffuseColor 0.370236 0.000000 0.629764\n\t\t\t\t\t\t\t\t\ttransparency 0.000000\n\t\t\t\t\t\t\t\t}\n\t\t\t\t\t\t\t}\n\t\t\t\t\t\t\tgeometry Cylinder {\n\t\t\t\t\t\t\t\tradius 15.577100\n\t\t\t\t\t\t\t\theight 17.347703\n\t\t\t\t\t\t\t}\n\t\t\t\t\t\t}\n\t\t\t\t\t]\n\t\t\t\t}\n\t\t\t]\n\t\t}\n\t]\n}\nTransform {\n\ttranslation 328.470000 456.413000 198.039500\n\tchildren [\n\t\tTransform {\n\t\t\trotation 0 0 1 -0.392799\n\t\t\tchildren [\n\t\t\t\tTransform {\n\t\t\t\t\trotation 1 0 0 -0.167359\n\t\t\t\t\tchildren [\n\n\n\t\t\t\t\t\tShape {\n\t\t\t\t\t\t\tappearance Appearance {\n\t\t\t\t\t\t\t\tmaterial Material {\n\t\t\t\t\t\t\t\t\tambientIntensity 1\n\t\t\t\t\t\t\t\t\tdiffuseColor 0.140575 0.000000 0.859425\n\t\t\t\t\t\t\t\t\ttransparency 0.000000\n\t\t\t\t\t\t\t\t}\n\t\t\t\t\t\t\t}\n\t\t\t\t\t\t\tgeometry Cylinder {\n\t\t\t\t\t\t\t\tradius 15.577100\n\t\t\t\t\t\t\t\theight 3.523857\n\t\t\t\t\t\t\t}\n\t\t\t\t\t\t}\n\t\t\t\t\t]\n\t\t\t\t}\n\t\t\t]\n\t\t}\n\t]\n}\nTransform {\n\ttranslation 285.984500 479.235000 238.000000\n\tchildren [\n\t\tTransform {\n\t\t\trotation 0 0 1 -0.196398\n\t\t\tchildren [\n\t\t\t\tTransform {\n\t\t\t\t\trotation 1 0 0 0.000000\n\t\t\t\t\tchildren [\n\n\n\t\t\t\t\t\tShape {\n\t\t\t\t\t\t\tappearance Appearance {\n\t\t\t\t\t\t\t\tmaterial Material {\n\t\t\t\t\t\t\t\t\tambientIntensity 1\n\t\t\t\t\t\t\t\t\tdiffuseColor 0.346550 0.000000 0.653450\n\t\t\t\t\t\t\t\t\ttransparency 0.000000\n\t\t\t\t\t\t\t\t}\n\t\t\t\t\t\t\t}\n\t\t\t\t\t\t\tgeometry Cylinder {\n\t\t\t\t\t\t\t\tradius 15.577100\n\t\t\t\t\t\t\t\theight 15.922089\n\t\t\t\t\t\t\t}\n\t\t\t\t\t\t}\n\t\t\t\t\t]\n\t\t\t\t}\n\t\t\t]\n\t\t}\n\t]\n}\nTransform {\n\ttranslation 373.693500 441.079500 238.000000\n\tchildren [\n\t\tTransform {\n\t\t\trotation 0 0 1 -0.589047\n\t\t\tchildren [\n\t\t\t\tTransform {\n\t\t\t\t\trotation 1 0 0 0.000000\n\t\t\t\t\tchildren [\n\n\n\t\t\t\t\t\tShape {\n\t\t\t\t\t\t\tappearance Appearance {\n\t\t\t\t\t\t\t\tmaterial Material {\n\t\t\t\t\t\t\t\t\tambientIntensity 1\n\t\t\t\t\t\t\t\t\tdiffuseColor 0.289418 0.000000 0.710582\n\t\t\t\t\t\t\t\t\ttransparency 0.000000\n\t\t\t\t\t\t\t\t}\n\t\t\t\t\t\t\t}\n\t\t\t\t\t\t\tgeometry Cylinder {\n\t\t\t\t\t\t\t\tradius 15.577100\n\t\t\t\t\t\t\t\theight 12.482703\n\t\t\t\t\t\t\t}\n\t\t\t\t\t\t}\n\t\t\t\t\t]\n\t\t\t\t}\n\t\t\t]\n\t\t}\n\t]\n}\nTransform {\n\ttranslation 329.535500 458.986000 278.431500\n\tchildren [\n\t\tTransform {\n\t\t\trotation 0 0 1 -0.392682\n\t\t\tchildren [\n\t\t\t\tTransform {\n\t\t\t\t\trotation 1 0 0 0.167471\n\t\t\t\t\tchildren [\n\n\n\t\t\t\t\t\tShape {\n\t\t\t\t\t\t\tappearance Appearance {\n\t\t\t\t\t\t\t\tmaterial Material {\n\t\t\t\t\t\t\t\t\tambientIntensity 1\n\t\t\t\t\t\t\t\t\tdiffuseColor 0.234428 0.000000 0.765572\n\t\t\t\t\t\t\t\t\ttransparency 0.000000\n\t\t\t\t\t\t\t\t}\n\t\t\t\t\t\t\t}\n\t\t\t\t\t\t\tgeometry Cylinder {\n\t\t\t\t\t\t\t\tradius 15.577100\n\t\t\t\t\t\t\t\theight 9.172737\n\t\t\t\t\t\t\t}\n\t\t\t\t\t\t}\n\t\t\t\t\t]\n\t\t\t\t}\n\t\t\t]\n\t\t}\n\t]\n}\nTransform {\n\ttranslation 238.000000 476.260500 278.273500\n\tchildren [\n\t\tTransform {\n\t\t\trotation 0 0 1 -0.000000\n\t\t\tchildren [\n\t\t\t\tTransform {\n\t\t\t\t\trotation 1 0 0 0.167384\n\t\t\t\t\tchildren [\n\n\n\t\t\t\t\t\tShape {\n\t\t\t\t\t\t\tappearance Appearance {\n\t\t\t\t\t\t\t\tmaterial Material {\n\t\t\t\t\t\t\t\t\tambientIntensity 1\n\t\t\t\t\t\t\t\t\tdiffuseColor 0.202982 0.000000 0.797018\n\t\t\t\t\t\t\t\t\ttransparency 0.000000\n\t\t\t\t\t\t\t\t}\n\t\t\t\t\t\t\t}\n\t\t\t\t\t\t\tgeometry Cylinder {\n\t\t\t\t\t\t\t\tradius 15.577100\n\t\t\t\t\t\t\t\theight 7.280756\n\t\t\t\t\t\t\t}\n\t\t\t\t\t\t}\n\t\t\t\t\t]\n\t\t\t\t}\n\t\t\t]\n\t\t}\n\t]\n}\nTransform {\n\ttranslation 194.182500 458.285500 317.408500\n\tchildren [\n\t\tTransform {\n\t\t\trotation 0 0 1 0.196473\n\t\t\tchildren [\n\t\t\t\tTransform {\n\t\t\t\t\trotation 1 0 0 0.341250\n\t\t\t\t\tchildren [\n\n\n\t\t\t\t\t\tShape {\n\t\t\t\t\t\t\tappearance Appearance {\n\t\t\t\t\t\t\t\tmaterial Material {\n\t\t\t\t\t\t\t\t\tambientIntensity 1\n\t\t\t\t\t\t\t\t\tdiffuseColor 0.089512 0.000000 0.910488\n\t\t\t\t\t\t\t\t\ttransparency 0.000000\n\t\t\t\t\t\t\t\t}\n\t\t\t\t\t\t\t}\n\t\t\t\t\t\t\tgeometry Cylinder {\n\t\t\t\t\t\t\t\tradius 15.577100\n\t\t\t\t\t\t\t\theight 0.451197\n\t\t\t\t\t\t\t}\n\t\t\t\t\t\t}\n\t\t\t\t\t]\n\t\t\t\t}\n\t\t\t]\n\t\t}\n\t]\n}\nTransform {\n\ttranslation 281.857500 458.487000 317.481000\n\tchildren [\n\t\tTransform {\n\t\t\trotation 0 0 1 -0.196223\n\t\t\tchildren [\n\t\t\t\tTransform {\n\t\t\t\t\trotation 1 0 0 0.340277\n\t\t\t\t\tchildren [\n\n\n\t\t\t\t\t\tShape {\n\t\t\t\t\t\t\tappearance Appearance {\n\t\t\t\t\t\t\t\tmaterial Material {\n\t\t\t\t\t\t\t\t\tambientIntensity 1\n\t\t\t\t\t\t\t\t\tdiffuseColor 0.096761 0.000000 0.903239\n\t\t\t\t\t\t\t\t\ttransparency 0.000000\n\t\t\t\t\t\t\t\t}\n\t\t\t\t\t\t\t}\n\t\t\t\t\t\t\tgeometry Cylinder {\n\t\t\t\t\t\t\t\tradius 15.577100\n\t\t\t\t\t\t\t\theight 0.886896\n\t\t\t\t\t\t\t}\n\t\t\t\t\t\t}\n\t\t\t\t\t]\n\t\t\t\t}\n\t\t\t]\n\t\t}\n\t]\n}\nTransform {\n\ttranslation 238.000000 444.160000 357.026500\n\tchildren [\n\t\tTransform {\n\t\t\trotation 0 0 1 -0.000000\n\t\t\tchildren [\n\t\t\t\tTransform {\n\t\t\t\t\trotation 1 0 0 0.522651\n\t\t\t\t\tchildren [\n\n\n\t\t\t\t\t\tShape {\n\t\t\t\t\t\t\tappearance Appearance {\n\t\t\t\t\t\t\t\tmaterial Material {\n\t\t\t\t\t\t\t\t\tambientIntensity 1\n\t\t\t\t\t\t\t\t\tdiffuseColor 0.083790 0.000000 0.916210\n\t\t\t\t\t\t\t\t\ttransparency 0.000000\n\t\t\t\t\t\t\t\t}\n\t\t\t\t\t\t\t}\n\t\t\t\t\t\t\tgeometry Cylinder {\n\t\t\t\t\t\t\t\tradius 15.577100\n\t\t\t\t\t\t\t\theight 0.106174\n\t\t\t\t\t\t\t}\n\t\t\t\t\t\t}\n\t\t\t\t\t]\n\t\t\t\t}\n\t\t\t]\n\t\t}\n\t]\n}\nTransform {\n\ttranslation 15.438000 193.729500 157.771000\n\tchildren [\n\t\tTransform {\n\t\t\trotation 0 0 1 1.767224\n\t\t\tchildren [\n\t\t\t\tTransform {\n\t\t\t\t\trotation 1 0 0 -0.339905\n\t\t\t\t\tchildren [\n\n\n\t\t\t\t\t\tShape {\n\t\t\t\t\t\t\tappearance Appearance {\n\t\t\t\t\t\t\t\tmaterial Material {\n\t\t\t\t\t\t\t\t\tambientIntensity 1\n\t\t\t\t\t\t\t\t\tdiffuseColor 0.171318 0.000000 0.828682\n\t\t\t\t\t\t\t\t\ttransparency 0.000000\n\t\t\t\t\t\t\t\t}\n\t\t\t\t\t\t\t}\n\t\t\t\t\t\t\tgeometry Cylinder {\n\t\t\t\t\t\t\t\tradius 15.577100\n\t\t\t\t\t\t\t\theight 5.374968\n\t\t\t\t\t\t\t}\n\t\t\t\t\t\t}\n\t\t\t\t\t]\n\t\t\t\t}\n\t\t\t]\n\t\t}\n\t]\n}\nTransform {\n\ttranslation -4.703280 238.000000 196.975500\n\tchildren [\n\t\tTransform {\n\t\t\trotation 0 0 1 1.570796\n\t\t\tchildren [\n\t\t\t\tTransform {\n\t\t\t\t\trotation 1 0 0 -0.167427\n\t\t\t\t\tchildren [\n\n\n\t\t\t\t\t\tShape {\n\t\t\t\t\t\t\tappearance Appearance {\n\t\t\t\t\t\t\t\tmaterial Material {\n\t\t\t\t\t\t\t\t\tambientIntensity 1\n\t\t\t\t\t\t\t\t\tdiffuseColor 0.352700 0.000000 0.647300\n\t\t\t\t\t\t\t\t\ttransparency 0.000000\n\t\t\t\t\t\t\t\t}\n\t\t\t\t\t\t\t}\n\t\t\t\t\t\t\tgeometry Cylinder {\n\t\t\t\t\t\t\t\tradius 15.577100\n\t\t\t\t\t\t\t\theight 16.292054\n\t\t\t\t\t\t\t}\n\t\t\t\t\t\t}\n\t\t\t\t\t]\n\t\t\t\t}\n\t\t\t]\n\t\t}\n\t]\n}\nTransform {\n\ttranslation 13.780315 145.125000 196.977000\n\tchildren [\n\t\tTransform {\n\t\t\trotation 0 0 1 1.963488\n\t\t\tchildren [\n\t\t\t\tTransform {\n\t\t\t\t\trotation 1 0 0 -0.167443\n\t\t\t\t\tchildren [\n\n\n\t\t\t\t\t\tShape {\n\t\t\t\t\t\t\tappearance Appearance {\n\t\t\t\t\t\t\t\tmaterial Material {\n\t\t\t\t\t\t\t\t\tambientIntensity 1\n\t\t\t\t\t\t\t\t\tdiffuseColor 0.352374 0.000000 0.647626\n\t\t\t\t\t\t\t\t\ttransparency 0.000000\n\t\t\t\t\t\t\t\t}\n\t\t\t\t\t\t\t}\n\t\t\t\t\t\t\tgeometry Cylinder {\n\t\t\t\t\t\t\t\tradius 15.577100\n\t\t\t\t\t\t\t\theight 16.272454\n\t\t\t\t\t\t\t}\n\t\t\t\t\t\t}\n\t\t\t\t\t]\n\t\t\t\t}\n\t\t\t]\n\t\t}\n\t]\n}\nTransform {\n\ttranslation 34.376250 101.942850 238.000000\n\tchildren [\n\t\tTransform {\n\t\t\trotation 0 0 1 2.159827\n\t\t\tchildren [\n\t\t\t\tTransform {\n\t\t\t\t\trotation 1 0 0 0.000000\n\t\t\t\t\tchildren [\n\n\n\t\t\t\t\t\tShape {\n\t\t\t\t\t\t\tappearance Appearance {\n\t\t\t\t\t\t\t\tmaterial Material {\n\t\t\t\t\t\t\t\t\tambientIntensity 1\n\t\t\t\t\t\t\t\t\tdiffuseColor 0.311168 0.000000 0.688832\n\t\t\t\t\t\t\t\t\ttransparency 0.000000\n\t\t\t\t\t\t\t\t}\n\t\t\t\t\t\t\t}\n\t\t\t\t\t\t\tgeometry Cylinder {\n\t\t\t\t\t\t\t\tradius 15.577100\n\t\t\t\t\t\t\t\theight 13.792156\n\t\t\t\t\t\t\t}\n\t\t\t\t\t\t}\n\t\t\t\t\t]\n\t\t\t\t}\n\t\t\t]\n\t\t}\n\t]\n}\nTransform {\n\ttranslation -1.172495 190.426000 238.000000\n\tchildren [\n\t\tTransform {\n\t\t\trotation 0 0 1 1.767168\n\t\t\tchildren [\n\t\t\t\tTransform {\n\t\t\t\t\trotation 1 0 0 0.000000\n\t\t\t\t\tchildren [\n\n\n\t\t\t\t\t\tShape {\n\t\t\t\t\t\t\tappearance Appearance {\n\t\t\t\t\t\t\t\tmaterial Material {\n\t\t\t\t\t\t\t\t\tambientIntensity 1\n\t\t\t\t\t\t\t\t\tdiffuseColor 0.276677 0.000000 0.723323\n\t\t\t\t\t\t\t\t\ttransparency 0.000000\n\t\t\t\t\t\t\t\t}\n\t\t\t\t\t\t\t}\n\t\t\t\t\t\t\tgeometry Cylinder {\n\t\t\t\t\t\t\t\tradius 15.577100\n\t\t\t\t\t\t\t\theight 11.716366\n\t\t\t\t\t\t\t}\n\t\t\t\t\t\t}\n\t\t\t\t\t]\n\t\t\t\t}\n\t\t\t]\n\t\t}\n\t]\n}\nTransform {\n\ttranslation 20.592900 147.947000 277.776500\n\tchildren [\n\t\tTransform {\n\t\t\trotation 0 0 1 1.963215\n\t\t\tchildren [\n\t\t\t\tTransform {\n\t\t\t\t\trotation 1 0 0 0.167275\n\t\t\t\t\tchildren [\n\n\n\t\t\t\t\t\tShape {\n\t\t\t\t\t\t\tappearance Appearance {\n\t\t\t\t\t\t\t\tmaterial Material {\n\t\t\t\t\t\t\t\t\tambientIntensity 1\n\t\t\t\t\t\t\t\t\tdiffuseColor 0.103877 0.000000 0.896123\n\t\t\t\t\t\t\t\t\ttransparency 0.000000\n\t\t\t\t\t\t\t\t}\n\t\t\t\t\t\t\t}\n\t\t\t\t\t\t\tgeometry Cylinder {\n\t\t\t\t\t\t\t\tradius 15.577100\n\t\t\t\t\t\t\t\theight 1.315348\n\t\t\t\t\t\t\t}\n\t\t\t\t\t\t}\n\t\t\t\t\t]\n\t\t\t\t}\n\t\t\t]\n\t\t}\n\t]\n}\nTransform {\n\ttranslation 5.521050 334.296000 195.466000\n\tchildren [\n\t\tTransform {\n\t\t\trotation 0 0 1 1.178106\n\t\t\tchildren [\n\t\t\t\tTransform {\n\t\t\t\t\trotation 1 0 0 -0.167441\n\t\t\t\t\tchildren [\n\n\n\t\t\t\t\t\tShape {\n\t\t\t\t\t\t\tappearance Appearance {\n\t\t\t\t\t\t\t\tmaterial Material {\n\t\t\t\t\t\t\t\t\tambientIntensity 1\n\t\t\t\t\t\t\t\t\tdiffuseColor 0.653639 0.000000 0.346361\n\t\t\t\t\t\t\t\t\ttransparency 0.000000\n\t\t\t\t\t\t\t\t}\n\t\t\t\t\t\t\t}\n\t\t\t\t\t\t\tgeometry Cylinder {\n\t\t\t\t\t\t\t\tradius 15.577100\n\t\t\t\t\t\t\t\theight 34.405498\n\t\t\t\t\t\t\t}\n\t\t\t\t\t\t}\n\t\t\t\t\t]\n\t\t\t\t}\n\t\t\t]\n\t\t}\n\t]\n}\nTransform {\n\ttranslation -3.736600 286.084000 238.000000\n\tchildren [\n\t\tTransform {\n\t\t\trotation 0 0 1 1.374435\n\t\t\tchildren [\n\t\t\t\tTransform {\n\t\t\t\t\trotation 1 0 0 0.000000\n\t\t\t\t\tchildren [\n\n\n\t\t\t\t\t\tShape {\n\t\t\t\t\t\t\tappearance Appearance {\n\t\t\t\t\t\t\t\tmaterial Material {\n\t\t\t\t\t\t\t\t\tambientIntensity 1\n\t\t\t\t\t\t\t\t\tdiffuseColor 0.363547 0.000000 0.636453\n\t\t\t\t\t\t\t\t\ttransparency 0.000000\n\t\t\t\t\t\t\t\t}\n\t\t\t\t\t\t\t}\n\t\t\t\t\t\t\tgeometry Cylinder {\n\t\t\t\t\t\t\t\tradius 15.577100\n\t\t\t\t\t\t\t\theight 16.945031\n\t\t\t\t\t\t\t}\n\t\t\t\t\t\t}\n\t\t\t\t\t]\n\t\t\t\t}\n\t\t\t]\n\t\t}\n\t]\n}\nTransform {\n\ttranslation 30.187050 376.856500 238.000000\n\tchildren [\n\t\tTransform {\n\t\t\trotation 0 0 1 0.981743\n\t\t\tchildren [\n\t\t\t\tTransform {\n\t\t\t\t\trotation 1 0 0 0.000000\n\t\t\t\t\tchildren [\n\n\n\t\t\t\t\t\tShape {\n\t\t\t\t\t\t\tappearance Appearance {\n\t\t\t\t\t\t\t\tmaterial Material {\n\t\t\t\t\t\t\t\t\tambientIntensity 1\n\t\t\t\t\t\t\t\t\tdiffuseColor 0.478582 0.000000 0.521418\n\t\t\t\t\t\t\t\t\ttransparency 0.000000\n\t\t\t\t\t\t\t\t}\n\t\t\t\t\t\t\t}\n\t\t\t\t\t\t\tgeometry Cylinder {\n\t\t\t\t\t\t\t\tradius 15.577100\n\t\t\t\t\t\t\t\theight 23.869012\n\t\t\t\t\t\t\t}\n\t\t\t\t\t\t}\n\t\t\t\t\t]\n\t\t\t\t}\n\t\t\t]\n\t\t}\n\t]\n}\nTransform {\n\ttranslation 19.378150 328.556500 277.998500\n\tchildren [\n\t\tTransform {\n\t\t\trotation 0 0 1 1.178033\n\t\t\tchildren [\n\t\t\t\tTransform {\n\t\t\t\t\trotation 1 0 0 0.167257\n\t\t\t\t\tchildren [\n\n\n\t\t\t\t\t\tShape {\n\t\t\t\t\t\t\tappearance Appearance {\n\t\t\t\t\t\t\t\tmaterial Material {\n\t\t\t\t\t\t\t\t\tambientIntensity 1\n\t\t\t\t\t\t\t\t\tdiffuseColor 0.148187 0.000000 0.851813\n\t\t\t\t\t\t\t\t\ttransparency 0.000000\n\t\t\t\t\t\t\t\t}\n\t\t\t\t\t\t\t}\n\t\t\t\t\t\t\tgeometry Cylinder {\n\t\t\t\t\t\t\t\tradius 15.577100\n\t\t\t\t\t\t\t\theight 3.982491\n\t\t\t\t\t\t\t}\n\t\t\t\t\t\t}\n\t\t\t\t\t]\n\t\t\t\t}\n\t\t\t]\n\t\t}\n\t]\n}\nTransform {\n\ttranslation 2.023696 238.000000 277.887500\n\tchildren [\n\t\tTransform {\n\t\t\trotation 0 0 1 1.570796\n\t\t\tchildren [\n\t\t\t\tTransform {\n\t\t\t\t\trotation 1 0 0 0.167366\n\t\t\t\t\tchildren [\n\n\n\t\t\t\t\t\tShape {\n\t\t\t\t\t\t\tappearance Appearance {\n\t\t\t\t\t\t\t\tmaterial Material {\n\t\t\t\t\t\t\t\t\tambientIntensity 1\n\t\t\t\t\t\t\t\t\tdiffuseColor 0.126003 0.000000 0.873997\n\t\t\t\t\t\t\t\t\ttransparency 0.000000\n\t\t\t\t\t\t\t\t}\n\t\t\t\t\t\t\t}\n\t\t\t\t\t\t\tgeometry Cylinder {\n\t\t\t\t\t\t\t\tradius 15.577100\n\t\t\t\t\t\t\t\theight 2.647280\n\t\t\t\t\t\t\t}\n\t\t\t\t\t\t}\n\t\t\t\t\t]\n\t\t\t\t}\n\t\t\t]\n\t\t}\n\t]\n}\nTransform {\n\ttranslation 17.876700 194.215000 317.350000\n\tchildren [\n\t\tTransform {\n\t\t\trotation 0 0 1 1.762787\n\t\t\tchildren [\n\t\t\t\tTransform {\n\t\t\t\t\trotation 1 0 0 0.345931\n\t\t\t\t\tchildren [\n\n\n\t\t\t\t\t\tShape {\n\t\t\t\t\t\t\tappearance Appearance {\n\t\t\t\t\t\t\t\tmaterial Material {\n\t\t\t\t\t\t\t\t\tambientIntensity 1\n\t\t\t\t\t\t\t\t\tdiffuseColor 0.083684 0.000000 0.916316\n\t\t\t\t\t\t\t\t\ttransparency 0.000000\n\t\t\t\t\t\t\t\t}\n\t\t\t\t\t\t\t}\n\t\t\t\t\t\t\tgeometry Cylinder {\n\t\t\t\t\t\t\t\tradius 15.577100\n\t\t\t\t\t\t\t\theight 0.100273\n\t\t\t\t\t\t\t}\n\t\t\t\t\t\t}\n\t\t\t\t\t]\n\t\t\t\t}\n\t\t\t]\n\t\t}\n\t]\n}\nTransform {\n\ttranslation 17.855650 281.789500 317.357500\n\tchildren [\n\t\tTransform {\n\t\t\trotation 0 0 1 1.372973\n\t\t\tchildren [\n\t\t\t\tTransform {\n\t\t\t\t\trotation 1 0 0 0.342610\n\t\t\t\t\tchildren [\n\n\n\t\t\t\t\t\tShape {\n\t\t\t\t\t\t\tappearance Appearance {\n\t\t\t\t\t\t\t\tmaterial Material {\n\t\t\t\t\t\t\t\t\tambientIntensity 1\n\t\t\t\t\t\t\t\t\tdiffuseColor 0.084441 0.000000 0.915559\n\t\t\t\t\t\t\t\t\ttransparency 0.000000\n\t\t\t\t\t\t\t\t}\n\t\t\t\t\t\t\t}\n\t\t\t\t\t\t\tgeometry Cylinder {\n\t\t\t\t\t\t\t\tradius 15.577100\n\t\t\t\t\t\t\t\theight 0.145856\n\t\t\t\t\t\t\t}\n\t\t\t\t\t\t}\n\t\t\t\t\t]\n\t\t\t\t}\n\t\t\t]\n\t\t}\n\t]\n}\nTransform {\n\ttranslation 31.845100 238.000000 357.023500\n\tchildren [\n\t\tTransform {\n\t\t\trotation 0 0 1 1.570796\n\t\t\tchildren [\n\t\t\t\tTransform {\n\t\t\t\t\trotation 1 0 0 0.521513\n\t\t\t\t\tchildren [\n\n\n\t\t\t\t\t\tShape {\n\t\t\t\t\t\t\tappearance Appearance {\n\t\t\t\t\t\t\t\tmaterial Material {\n\t\t\t\t\t\t\t\t\tambientIntensity 1\n\t\t\t\t\t\t\t\t\tdiffuseColor 0.083589 0.000000 0.916411\n\t\t\t\t\t\t\t\t\ttransparency 0.000000\n\t\t\t\t\t\t\t\t}\n\t\t\t\t\t\t\t}\n\t\t\t\t\t\t\tgeometry Cylinder {\n\t\t\t\t\t\t\t\tradius 15.577100\n\t\t\t\t\t\t\t\theight 0.094341\n\t\t\t\t\t\t\t}\n\t\t\t\t\t\t}\n\t\t\t\t\t]\n\t\t\t\t}\n\t\t\t]\n\t\t}\n\t]\n}\nTransform {\n\ttranslation 238.000000 31.857950 118.984000\n\tchildren [\n\t\tTransform {\n\t\t\trotation 0 0 1 -3.141593\n\t\t\tchildren [\n\t\t\t\tTransform {\n\t\t\t\t\trotation 1 0 0 -0.518378\n\t\t\t\t\tchildren [\n\n\n\t\t\t\t\t\tShape {\n\t\t\t\t\t\t\tappearance Appearance {\n\t\t\t\t\t\t\t\tmaterial Material {\n\t\t\t\t\t\t\t\t\tambientIntensity 1\n\t\t\t\t\t\t\t\t\tdiffuseColor 0.083096 0.000000 0.916904\n\t\t\t\t\t\t\t\t\ttransparency 0.000000\n\t\t\t\t\t\t\t\t}\n\t\t\t\t\t\t\t}\n\t\t\t\t\t\t\tgeometry Cylinder {\n\t\t\t\t\t\t\t\tradius 15.577100\n\t\t\t\t\t\t\t\theight 0.064585\n\t\t\t\t\t\t\t}\n\t\t\t\t\t\t}\n\t\t\t\t\t]\n\t\t\t\t}\n\t\t\t]\n\t\t}\n\t]\n}\nTransform {\n\ttranslation 281.813000 17.736050 158.599500\n\tchildren [\n\t\tTransform {\n\t\t\trotation 0 0 1 -2.946204\n\t\t\tchildren [\n\t\t\t\tTransform {\n\t\t\t\t\trotation 1 0 0 -0.340402\n\t\t\t\t\tchildren [\n\n\n\t\t\t\t\t\tShape {\n\t\t\t\t\t\t\tappearance Appearance {\n\t\t\t\t\t\t\t\tmaterial Material {\n\t\t\t\t\t\t\t\t\tambientIntensity 1\n\t\t\t\t\t\t\t\t\tdiffuseColor 0.088740 0.000000 0.911260\n\t\t\t\t\t\t\t\t\ttransparency 0.000000\n\t\t\t\t\t\t\t\t}\n\t\t\t\t\t\t\t}\n\t\t\t\t\t\t\tgeometry Cylinder {\n\t\t\t\t\t\t\t\tradius 15.577100\n\t\t\t\t\t\t\t\theight 0.404354\n\t\t\t\t\t\t\t}\n\t\t\t\t\t\t}\n\t\t\t\t\t]\n\t\t\t\t}\n\t\t\t]\n\t\t}\n\t]\n}\nTransform {\n\ttranslation 194.139000 17.494750 158.512500\n\tchildren [\n\t\tTransform {\n\t\t\trotation 0 0 1 2.945657\n\t\t\tchildren [\n\t\t\t\tTransform {\n\t\t\t\t\trotation 1 0 0 -0.340116\n\t\t\t\t\tchildren [\n\n\n\t\t\t\t\t\tShape {\n\t\t\t\t\t\t\tappearance Appearance {\n\t\t\t\t\t\t\t\tmaterial Material {\n\t\t\t\t\t\t\t\t\tambientIntensity 1\n\t\t\t\t\t\t\t\t\tdiffuseColor 0.097409 0.000000 0.902590\n\t\t\t\t\t\t\t\t\ttransparency 0.000000\n\t\t\t\t\t\t\t\t}\n\t\t\t\t\t\t\t}\n\t\t\t\t\t\t\tgeometry Cylinder {\n\t\t\t\t\t\t\t\tradius 15.577100\n\t\t\t\t\t\t\t\theight 0.926268\n\t\t\t\t\t\t\t}\n\t\t\t\t\t\t}\n\t\t\t\t\t]\n\t\t\t\t}\n\t\t\t]\n\t\t}\n\t]\n}\nTransform {\n\ttranslation 238.000000 -1.613030 197.498000\n\tchildren [\n\t\tTransform {\n\t\t\trotation 0 0 1 -3.141593\n\t\t\tchildren [\n\t\t\t\tTransform {\n\t\t\t\t\trotation 1 0 0 -0.167383\n\t\t\t\t\tchildren [\n\n\n\t\t\t\t\t\tShape {\n\t\t\t\t\t\t\tappearance Appearance {\n\t\t\t\t\t\t\t\tmaterial Material {\n\t\t\t\t\t\t\t\t\tambientIntensity 1\n\t\t\t\t\t\t\t\t\tdiffuseColor 0.248559 0.000000 0.751441\n\t\t\t\t\t\t\t\t\ttransparency 0.000000\n\t\t\t\t\t\t\t\t}\n\t\t\t\t\t\t\t}\n\t\t\t\t\t\t\tgeometry Cylinder {\n\t\t\t\t\t\t\t\tradius 15.577100\n\t\t\t\t\t\t\t\theight 10.023832\n\t\t\t\t\t\t\t}\n\t\t\t\t\t\t}\n\t\t\t\t\t]\n\t\t\t\t}\n\t\t\t]\n\t\t}\n\t]\n}\nTransform {\n\ttranslation 330.142000 15.549800 197.301000\n\tchildren [\n\t\tTransform {\n\t\t\trotation 0 0 1 -2.748911\n\t\t\tchildren [\n\t\t\t\tTransform {\n\t\t\t\t\trotation 1 0 0 -0.167401\n\t\t\t\t\tchildren [\n\n\n\t\t\t\t\t\tShape {\n\t\t\t\t\t\t\tappearance Appearance {\n\t\t\t\t\t\t\t\tmaterial Material {\n\t\t\t\t\t\t\t\t\tambientIntensity 1\n\t\t\t\t\t\t\t\t\tdiffuseColor 0.287830 0.000000 0.712170\n\t\t\t\t\t\t\t\t\ttransparency 0.000000\n\t\t\t\t\t\t\t\t}\n\t\t\t\t\t\t\t}\n\t\t\t\t\t\t\tgeometry Cylinder {\n\t\t\t\t\t\t\t\tradius 15.577100\n\t\t\t\t\t\t\t\theight 12.387436\n\t\t\t\t\t\t\t}\n\t\t\t\t\t\t}\n\t\t\t\t\t]\n\t\t\t\t}\n\t\t\t]\n\t\t}\n\t]\n}\nTransform {\n\ttranslation 378.485500 27.748550 238.000000\n\tchildren [\n\t\tTransform {\n\t\t\trotation 0 0 1 -2.552560\n\t\t\tchildren [\n\t\t\t\tTransform {\n\t\t\t\t\trotation 1 0 0 0.000000\n\t\t\t\t\tchildren [\n\n\n\t\t\t\t\t\tShape {\n\t\t\t\t\t\t\tappearance Appearance {\n\t\t\t\t\t\t\t\tmaterial Material {\n\t\t\t\t\t\t\t\t\tambientIntensity 1\n\t\t\t\t\t\t\t\t\tdiffuseColor 0.576032 0.000000 0.423968\n\t\t\t\t\t\t\t\t\ttransparency 0.000000\n\t\t\t\t\t\t\t\t}\n\t\t\t\t\t\t\t}\n\t\t\t\t\t\t\tgeometry Cylinder {\n\t\t\t\t\t\t\t\tradius 15.577100\n\t\t\t\t\t\t\t\theight 29.734137\n\t\t\t\t\t\t\t}\n\t\t\t\t\t\t}\n\t\t\t\t\t]\n\t\t\t\t}\n\t\t\t]\n\t\t}\n\t]\n}\nTransform {\n\ttranslation 287.575500 -11.232950 238.000000\n\tchildren [\n\t\tTransform {\n\t\t\trotation 0 0 1 -2.945214\n\t\t\tchildren [\n\t\t\t\tTransform {\n\t\t\t\t\trotation 1 0 0 0.000000\n\t\t\t\t\tchildren [\n\n\n\t\t\t\t\t\tShape {\n\t\t\t\t\t\t\tappearance Appearance {\n\t\t\t\t\t\t\t\tmaterial Material {\n\t\t\t\t\t\t\t\t\tambientIntensity 1\n\t\t\t\t\t\t\t\t\tdiffuseColor 0.617515 0.000000 0.382485\n\t\t\t\t\t\t\t\t\ttransparency 0.000000\n\t\t\t\t\t\t\t\t}\n\t\t\t\t\t\t\t}\n\t\t\t\t\t\t\tgeometry Cylinder {\n\t\t\t\t\t\t\t\tradius 15.577100\n\t\t\t\t\t\t\t\theight 32.231605\n\t\t\t\t\t\t\t}\n\t\t\t\t\t\t}\n\t\t\t\t\t]\n\t\t\t\t}\n\t\t\t]\n\t\t}\n\t]\n}\nTransform {\n\ttranslation 331.945000 11.196565 279.495500\n\tchildren [\n\t\tTransform {\n\t\t\trotation 0 0 1 -2.748918\n\t\t\tchildren [\n\t\t\t\tTransform {\n\t\t\t\t\trotation 1 0 0 0.167426\n\t\t\t\t\tchildren [\n\n\n\t\t\t\t\t\tShape {\n\t\t\t\t\t\t\tappearance Appearance {\n\t\t\t\t\t\t\t\tmaterial Material {\n\t\t\t\t\t\t\t\t\tambientIntensity 1\n\t\t\t\t\t\t\t\t\tdiffuseColor 0.446619 0.000000 0.553381\n\t\t\t\t\t\t\t\t\ttransparency 0.000000\n\t\t\t\t\t\t\t\t}\n\t\t\t\t\t\t\t}\n\t\t\t\t\t\t\tgeometry Cylinder {\n\t\t\t\t\t\t\t\tradius 15.577100\n\t\t\t\t\t\t\t\theight 21.944816\n\t\t\t\t\t\t\t}\n\t\t\t\t\t\t}\n\t\t\t\t\t]\n\t\t\t\t}\n\t\t\t]\n\t\t}\n\t]\n}\nTransform {\n\ttranslation 146.235500 16.461050 197.467500\n\tchildren [\n\t\tTransform {\n\t\t\trotation 0 0 1 2.748923\n\t\t\tchildren [\n\t\t\t\tTransform {\n\t\t\t\t\trotation 1 0 0 -0.167435\n\t\t\t\t\tchildren [\n\n\n\t\t\t\t\t\tShape {\n\t\t\t\t\t\t\tappearance Appearance {\n\t\t\t\t\t\t\t\tmaterial Material {\n\t\t\t\t\t\t\t\t\tambientIntensity 1\n\t\t\t\t\t\t\t\t\tdiffuseColor 0.254591 0.000000 0.745409\n\t\t\t\t\t\t\t\t\ttransparency 0.000000\n\t\t\t\t\t\t\t\t}\n\t\t\t\t\t\t\t}\n\t\t\t\t\t\t\tgeometry Cylinder {\n\t\t\t\t\t\t\t\tradius 15.577100\n\t\t\t\t\t\t\t\theight 10.386831\n\t\t\t\t\t\t\t}\n\t\t\t\t\t\t}\n\t\t\t\t\t]\n\t\t\t\t}\n\t\t\t]\n\t\t}\n\t]\n}\nTransform {\n\ttranslation 189.759500 -4.522850 238.000000\n\tchildren [\n\t\tTransform {\n\t\t\trotation 0 0 1 2.945222\n\t\t\tchildren [\n\t\t\t\tTransform {\n\t\t\t\t\trotation 1 0 0 0.000000\n\t\t\t\t\tchildren [\n\n\n\t\t\t\t\t\tShape {\n\t\t\t\t\t\t\tappearance Appearance {\n\t\t\t\t\t\t\t\tmaterial Material {\n\t\t\t\t\t\t\t\t\tambientIntensity 1\n\t\t\t\t\t\t\t\t\tdiffuseColor 0.390184 0.000000 0.609816\n\t\t\t\t\t\t\t\t\ttransparency 0.000000\n\t\t\t\t\t\t\t\t}\n\t\t\t\t\t\t\t}\n\t\t\t\t\t\t\tgeometry Cylinder {\n\t\t\t\t\t\t\t\tradius 15.577100\n\t\t\t\t\t\t\t\theight 18.548380\n\t\t\t\t\t\t\t}\n\t\t\t\t\t\t}\n\t\t\t\t\t]\n\t\t\t\t}\n\t\t\t]\n\t\t}\n\t]\n}\nTransform {\n\ttranslation 101.163450 33.209850 238.000000\n\tchildren [\n\t\tTransform {\n\t\t\trotation 0 0 1 2.552556\n\t\t\tchildren [\n\t\t\t\tTransform {\n\t\t\t\t\trotation 1 0 0 0.000000\n\t\t\t\t\tchildren [\n\n\n\t\t\t\t\t\tShape {\n\t\t\t\t\t\t\tappearance Appearance {\n\t\t\t\t\t\t\t\tmaterial Material {\n\t\t\t\t\t\t\t\t\tambientIntensity 1\n\t\t\t\t\t\t\t\t\tdiffuseColor 0.357781 0.000000 0.642219\n\t\t\t\t\t\t\t\t\ttransparency 0.000000\n\t\t\t\t\t\t\t\t}\n\t\t\t\t\t\t\t}\n\t\t\t\t\t\t\tgeometry Cylinder {\n\t\t\t\t\t\t\t\tradius 15.577100\n\t\t\t\t\t\t\t\theight 16.597831\n\t\t\t\t\t\t\t}\n\t\t\t\t\t\t}\n\t\t\t\t\t]\n\t\t\t\t}\n\t\t\t]\n\t\t}\n\t]\n}\nTransform {\n\ttranslation 147.404500 19.283600 278.016000\n\tchildren [\n\t\tTransform {\n\t\t\trotation 0 0 1 2.748905\n\t\t\tchildren [\n\t\t\t\tTransform {\n\t\t\t\t\trotation 1 0 0 0.167367\n\t\t\t\t\tchildren [\n\n\n\t\t\t\t\t\tShape {\n\t\t\t\t\t\t\tappearance Appearance {\n\t\t\t\t\t\t\t\tmaterial Material {\n\t\t\t\t\t\t\t\t\tambientIntensity 1\n\t\t\t\t\t\t\t\t\tdiffuseColor 0.151636 0.000000 0.848364\n\t\t\t\t\t\t\t\t\ttransparency 0.000000\n\t\t\t\t\t\t\t\t}\n\t\t\t\t\t\t\t}\n\t\t\t\t\t\t\tgeometry Cylinder {\n\t\t\t\t\t\t\t\tradius 15.577100\n\t\t\t\t\t\t\t\theight 4.190018\n\t\t\t\t\t\t\t}\n\t\t\t\t\t\t}\n\t\t\t\t\t]\n\t\t\t\t}\n\t\t\t]\n\t\t}\n\t]\n}\nTransform {\n\ttranslation 238.000000 -0.063350 278.240000\n\tchildren [\n\t\tTransform {\n\t\t\trotation 0 0 1 -3.141593\n\t\t\tchildren [\n\t\t\t\tTransform {\n\t\t\t\t\trotation 1 0 0 0.167338\n\t\t\t\t\tchildren [\n\n\n\t\t\t\t\t\tShape {\n\t\t\t\t\t\t\tappearance Appearance {\n\t\t\t\t\t\t\t\tmaterial Material {\n\t\t\t\t\t\t\t\t\tambientIntensity 1\n\t\t\t\t\t\t\t\t\tdiffuseColor 0.196336 0.000000 0.803664\n\t\t\t\t\t\t\t\t\ttransparency 0.000000\n\t\t\t\t\t\t\t\t}\n\t\t\t\t\t\t\t}\n\t\t\t\t\t\t\tgeometry Cylinder {\n\t\t\t\t\t\t\t\tradius 15.577100\n\t\t\t\t\t\t\t\theight 6.880489\n\t\t\t\t\t\t\t}\n\t\t\t\t\t\t}\n\t\t\t\t\t]\n\t\t\t\t}\n\t\t\t]\n\t\t}\n\t]\n}\nTransform {\n\ttranslation 281.795000 17.828450 317.367000\n\tchildren [\n\t\tTransform {\n\t\t\trotation 0 0 1 -2.943282\n\t\t\tchildren [\n\t\t\t\tTransform {\n\t\t\t\t\trotation 1 0 0 0.338945\n\t\t\t\t\tchildren [\n\n\n\t\t\t\t\t\tShape {\n\t\t\t\t\t\t\tappearance Appearance {\n\t\t\t\t\t\t\t\tmaterial Material {\n\t\t\t\t\t\t\t\t\tambientIntensity 1\n\t\t\t\t\t\t\t\t\tdiffuseColor 0.085418 0.000000 0.914582\n\t\t\t\t\t\t\t\t\ttransparency 0.000000\n\t\t\t\t\t\t\t\t}\n\t\t\t\t\t\t\t}\n\t\t\t\t\t\t\tgeometry Cylinder {\n\t\t\t\t\t\t\t\tradius 15.577100\n\t\t\t\t\t\t\t\theight 0.204516\n\t\t\t\t\t\t\t}\n\t\t\t\t\t\t}\n\t\t\t\t\t]\n\t\t\t\t}\n\t\t\t]\n\t\t}\n\t]\n}\nTransform {\n\ttranslation 238.000000 31.864300 357.012500\n\tchildren [\n\t\tTransform {\n\t\t\trotation 0 0 1 -3.141593\n\t\t\tchildren [\n\t\t\t\tTransform {\n\t\t\t\t\trotation 1 0 0 0.522613\n\t\t\t\t\tchildren [\n\n\n\t\t\t\t\t\tShape {\n\t\t\t\t\t\t\tappearance Appearance {\n\t\t\t\t\t\t\t\tmaterial Material {\n\t\t\t\t\t\t\t\t\tambientIntensity 1\n\t\t\t\t\t\t\t\t\tdiffuseColor 0.082852 0.000000 0.917148\n\t\t\t\t\t\t\t\t\ttransparency 0.000000\n\t\t\t\t\t\t\t\t}\n\t\t\t\t\t\t\t}\n\t\t\t\t\t\t\tgeometry Cylinder {\n\t\t\t\t\t\t\t\tradius 15.577100\n\t\t\t\t\t\t\t\theight 0.050086\n\t\t\t\t\t\t\t}\n\t\t\t\t\t\t}\n\t\t\t\t\t]\n\t\t\t\t}\n\t\t\t]\n\t\t}\n\t]\n}\nTransform {\n\ttranslation 277.136500 277.136500 -28.891935\n\tchildren [\n\t\tTransform {\n\t\t\trotation 0 0 1 -0.785398\n\t\t\tchildren [\n\t\t\t\tTransform {\n\t\t\t\t\trotation 1 0 0 -1.366327\n\t\t\t\t\tchildren [\n\n\n\t\t\t\t\t\tShape {\n\t\t\t\t\t\t\tappearance Appearance {\n\t\t\t\t\t\t\t\tmaterial Material {\n\t\t\t\t\t\t\t\t\tambientIntensity 1\n\t\t\t\t\t\t\t\t\tdiffuseColor 1.000000 0.000000 0.000000\n\t\t\t\t\t\t\t\t\ttransparency 0.000000\n\t\t\t\t\t\t\t\t}\n\t\t\t\t\t\t\t}\n\t\t\t\t\t\t\tgeometry Cylinder {\n\t\t\t\t\t\t\t\tradius 15.577100\n\t\t\t\t\t\t\t\theight 69.140816\n\t\t\t\t\t\t\t}\n\t\t\t\t\t\t}\n\t\t\t\t\t]\n\t\t\t\t}\n\t\t\t]\n\t\t}\n\t]\n}\nTransform {\n\ttranslation 274.772000 326.775000 17.604150\n\tchildren [\n\t\tTransform {\n\t\t\trotation 0 0 1 -0.392734\n\t\t\tchildren [\n\t\t\t\tTransform {\n\t\t\t\t\trotation 1 0 0 -1.159611\n\t\t\t\t\tchildren [\n\n\n\t\t\t\t\t\tShape {\n\t\t\t\t\t\t\tappearance Appearance {\n\t\t\t\t\t\t\t\tmaterial Material {\n\t\t\t\t\t\t\t\t\tambientIntensity 1\n\t\t\t\t\t\t\t\t\tdiffuseColor 0.162826 0.000000 0.837174\n\t\t\t\t\t\t\t\t\ttransparency 0.000000\n\t\t\t\t\t\t\t\t}\n\t\t\t\t\t\t\t}\n\t\t\t\t\t\t\tgeometry Cylinder {\n\t\t\t\t\t\t\t\tradius 15.577100\n\t\t\t\t\t\t\t\theight 4.863701\n\t\t\t\t\t\t\t}\n\t\t\t\t\t\t}\n\t\t\t\t\t]\n\t\t\t\t}\n\t\t\t]\n\t\t}\n\t]\n}\nTransform {\n\ttranslation 327.577500 275.104500 15.611550\n\tchildren [\n\t\tTransform {\n\t\t\trotation 0 0 1 -1.178032\n\t\t\tchildren [\n\t\t\t\tTransform {\n\t\t\t\t\trotation 1 0 0 -1.159651\n\t\t\t\t\tchildren [\n\n\n\t\t\t\t\t\tShape {\n\t\t\t\t\t\t\tappearance Appearance {\n\t\t\t\t\t\t\t\tmaterial Material {\n\t\t\t\t\t\t\t\t\tambientIntensity 1\n\t\t\t\t\t\t\t\t\tdiffuseColor 0.235056 0.000000 0.764944\n\t\t\t\t\t\t\t\t\ttransparency 0.000000\n\t\t\t\t\t\t\t\t}\n\t\t\t\t\t\t\t}\n\t\t\t\t\t\t\tgeometry Cylinder {\n\t\t\t\t\t\t\t\tradius 15.577100\n\t\t\t\t\t\t\t\theight 9.211122\n\t\t\t\t\t\t\t}\n\t\t\t\t\t\t}\n\t\t\t\t\t]\n\t\t\t\t}\n\t\t\t]\n\t\t}\n\t]\n}\nTransform {\n\ttranslation 336.336000 336.336000 44.174150\n\tchildren [\n\t\tTransform {\n\t\t\trotation 0 0 1 -0.785398\n\t\t\tchildren [\n\t\t\t\tTransform {\n\t\t\t\t\trotation 1 0 0 -0.947880\n\t\t\t\t\tchildren [\n\n\n\t\t\t\t\t\tShape {\n\t\t\t\t\t\t\tappearance Appearance {\n\t\t\t\t\t\t\t\tmaterial Material {\n\t\t\t\t\t\t\t\t\tambientIntensity 1\n\t\t\t\t\t\t\t\t\tdiffuseColor 0.100459 0.000000 0.899541\n\t\t\t\t\t\t\t\t\ttransparency 0.000000\n\t\t\t\t\t\t\t\t}\n\t\t\t\t\t\t\t}\n\t\t\t\t\t\t\tgeometry Cylinder {\n\t\t\t\t\t\t\t\tradius 15.577100\n\t\t\t\t\t\t\t\theight 1.110221\n\t\t\t\t\t\t\t}\n\t\t\t\t\t\t}\n\t\t\t\t\t]\n\t\t\t\t}\n\t\t\t]\n\t\t}\n\t]\n}\nTransform {\n\ttranslation 273.950500 372.169000 44.406000\n\tchildren [\n\t\tTransform {\n\t\t\trotation 0 0 1 -0.260398\n\t\t\tchildren [\n\t\t\t\tTransform {\n\t\t\t\t\trotation 1 0 0 -0.947908\n\t\t\t\t\tchildren [\n\n\n\t\t\t\t\t\tShape {\n\t\t\t\t\t\t\tappearance Appearance {\n\t\t\t\t\t\t\t\tmaterial Material {\n\t\t\t\t\t\t\t\t\tambientIntensity 1\n\t\t\t\t\t\t\t\t\tdiffuseColor 0.090978 0.000000 0.909022\n\t\t\t\t\t\t\t\t\ttransparency 0.000000\n\t\t\t\t\t\t\t\t}\n\t\t\t\t\t\t\t}\n\t\t\t\t\t\t\tgeometry Cylinder {\n\t\t\t\t\t\t\t\tradius 15.577100\n\t\t\t\t\t\t\t\theight 0.539278\n\t\t\t\t\t\t\t}\n\t\t\t\t\t\t}\n\t\t\t\t\t]\n\t\t\t\t}\n\t\t\t]\n\t\t}\n\t]\n}\nTransform {\n\ttranslation 272.617500 412.033500 79.290100\n\tchildren [\n\t\tTransform {\n\t\t\trotation 0 0 1 -0.197396\n\t\t\tchildren [\n\t\t\t\tTransform {\n\t\t\t\t\trotation 1 0 0 -0.728273\n\t\t\t\t\tchildren [\n\n\n\t\t\t\t\t\tShape {\n\t\t\t\t\t\t\tappearance Appearance {\n\t\t\t\t\t\t\t\tmaterial Material {\n\t\t\t\t\t\t\t\t\tambientIntensity 1\n\t\t\t\t\t\t\t\t\tdiffuseColor 0.084176 0.000000 0.915824\n\t\t\t\t\t\t\t\t\ttransparency 0.000000\n\t\t\t\t\t\t\t\t}\n\t\t\t\t\t\t\t}\n\t\t\t\t\t\t\tgeometry Cylinder {\n\t\t\t\t\t\t\t\tradius 15.577100\n\t\t\t\t\t\t\t\theight 0.129811\n\t\t\t\t\t\t\t}\n\t\t\t\t\t\t}\n\t\t\t\t\t]\n\t\t\t\t}\n\t\t\t]\n\t\t}\n\t]\n}\nTransform {\n\ttranslation 336.606000 385.574500 79.251100\n\tchildren [\n\t\tTransform {\n\t\t\trotation 0 0 1 -0.588003\n\t\t\tchildren [\n\t\t\t\tTransform {\n\t\t\t\t\trotation 1 0 0 -0.729516\n\t\t\t\t\tchildren [\n\n\n\t\t\t\t\t\tShape {\n\t\t\t\t\t\t\tappearance Appearance {\n\t\t\t\t\t\t\t\tmaterial Material {\n\t\t\t\t\t\t\t\t\tambientIntensity 1\n\t\t\t\t\t\t\t\t\tdiffuseColor 0.086119 0.000000 0.913881\n\t\t\t\t\t\t\t\t\ttransparency 0.000000\n\t\t\t\t\t\t\t\t}\n\t\t\t\t\t\t\t}\n\t\t\t\t\t\t\tgeometry Cylinder {\n\t\t\t\t\t\t\t\tradius 15.577100\n\t\t\t\t\t\t\t\theight 0.246658\n\t\t\t\t\t\t\t}\n\t\t\t\t\t\t}\n\t\t\t\t\t]\n\t\t\t\t}\n\t\t\t]\n\t\t}\n\t]\n}\nTransform {\n\ttranslation 316.919500 428.529500 118.934500\n\tchildren [\n\t\tTransform {\n\t\t\trotation 0 0 1 -0.394451\n\t\t\tchildren [\n\t\t\t\tTransform {\n\t\t\t\t\trotation 1 0 0 -0.524581\n\t\t\t\t\tchildren [\n\n\n\t\t\t\t\t\tShape {\n\t\t\t\t\t\t\tappearance Appearance {\n\t\t\t\t\t\t\t\tmaterial Material {\n\t\t\t\t\t\t\t\t\tambientIntensity 1\n\t\t\t\t\t\t\t\t\tdiffuseColor 0.086364 0.000000 0.913636\n\t\t\t\t\t\t\t\t\ttransparency 0.000000\n\t\t\t\t\t\t\t\t}\n\t\t\t\t\t\t\t}\n\t\t\t\t\t\t\tgeometry Cylinder {\n\t\t\t\t\t\t\t\tradius 15.577100\n\t\t\t\t\t\t\t\theight 0.261555\n\t\t\t\t\t\t\t}\n\t\t\t\t\t\t}\n\t\t\t\t\t]\n\t\t\t\t}\n\t\t\t]\n\t\t}\n\t]\n}\nTransform {\n\ttranslation 372.331000 273.994000 44.171800\n\tchildren [\n\t\tTransform {\n\t\t\trotation 0 0 1 -1.309401\n\t\t\tchildren [\n\t\t\t\tTransform {\n\t\t\t\t\trotation 1 0 0 -0.948610\n\t\t\t\t\tchildren [\n\n\n\t\t\t\t\t\tShape {\n\t\t\t\t\t\t\tappearance Appearance {\n\t\t\t\t\t\t\t\tmaterial Material {\n\t\t\t\t\t\t\t\t\tambientIntensity 1\n\t\t\t\t\t\t\t\t\tdiffuseColor 0.100556 0.000000 0.899444\n\t\t\t\t\t\t\t\t\ttransparency 0.000000\n\t\t\t\t\t\t\t\t}\n\t\t\t\t\t\t\t}\n\t\t\t\t\t\t\tgeometry Cylinder {\n\t\t\t\t\t\t\t\tradius 15.577100\n\t\t\t\t\t\t\t\theight 1.115423\n\t\t\t\t\t\t\t}\n\t\t\t\t\t\t}\n\t\t\t\t\t]\n\t\t\t\t}\n\t\t\t]\n\t\t}\n\t]\n}\nTransform {\n\ttranslation 385.547000 336.588000 79.280600\n\tchildren [\n\t\tTransform {\n\t\t\trotation 0 0 1 -0.978099\n\t\t\tchildren [\n\t\t\t\tTransform {\n\t\t\t\t\trotation 1 0 0 -0.728415\n\t\t\t\t\tchildren [\n\n\n\t\t\t\t\t\tShape {\n\t\t\t\t\t\t\tappearance Appearance {\n\t\t\t\t\t\t\t\tmaterial Material {\n\t\t\t\t\t\t\t\t\tambientIntensity 1\n\t\t\t\t\t\t\t\t\tdiffuseColor 0.084649 0.000000 0.915351\n\t\t\t\t\t\t\t\t\ttransparency 0.000000\n\t\t\t\t\t\t\t\t}\n\t\t\t\t\t\t\t}\n\t\t\t\t\t\t\tgeometry Cylinder {\n\t\t\t\t\t\t\t\tradius 15.577100\n\t\t\t\t\t\t\t\theight 0.158332\n\t\t\t\t\t\t\t}\n\t\t\t\t\t\t}\n\t\t\t\t\t]\n\t\t\t\t}\n\t\t\t]\n\t\t}\n\t]\n}\nTransform {\n\ttranslation 412.101500 272.631000 79.227850\n\tchildren [\n\t\tTransform {\n\t\t\trotation 0 0 1 -1.374233\n\t\t\tchildren [\n\t\t\t\tTransform {\n\t\t\t\t\trotation 1 0 0 -0.730271\n\t\t\t\t\tchildren [\n\n\n\t\t\t\t\t\tShape {\n\t\t\t\t\t\t\tappearance Appearance {\n\t\t\t\t\t\t\t\tmaterial Material {\n\t\t\t\t\t\t\t\t\tambientIntensity 1\n\t\t\t\t\t\t\t\t\tdiffuseColor 0.087278 0.000000 0.912722\n\t\t\t\t\t\t\t\t\ttransparency 0.000000\n\t\t\t\t\t\t\t\t}\n\t\t\t\t\t\t\t}\n\t\t\t\t\t\t\tgeometry Cylinder {\n\t\t\t\t\t\t\t\tradius 15.577100\n\t\t\t\t\t\t\t\theight 0.316158\n\t\t\t\t\t\t\t}\n\t\t\t\t\t\t}\n\t\t\t\t\t]\n\t\t\t\t}\n\t\t\t]\n\t\t}\n\t]\n}\nTransform {\n\ttranslation 428.490000 316.903500 118.959000\n\tchildren [\n\t\tTransform {\n\t\t\trotation 0 0 1 -1.170556\n\t\t\tchildren [\n\t\t\t\tTransform {\n\t\t\t\t\trotation 1 0 0 -0.526270\n\t\t\t\t\tchildren [\n\n\n\t\t\t\t\t\tShape {\n\t\t\t\t\t\t\tappearance Appearance {\n\t\t\t\t\t\t\t\tmaterial Material {\n\t\t\t\t\t\t\t\t\tambientIntensity 1\n\t\t\t\t\t\t\t\t\tdiffuseColor 0.084736 0.000000 0.915264\n\t\t\t\t\t\t\t\t\ttransparency 0.000000\n\t\t\t\t\t\t\t\t}\n\t\t\t\t\t\t\t}\n\t\t\t\t\t\t\tgeometry Cylinder {\n\t\t\t\t\t\t\t\tradius 15.577100\n\t\t\t\t\t\t\t\theight 0.163245\n\t\t\t\t\t\t\t}\n\t\t\t\t\t\t}\n\t\t\t\t\t]\n\t\t\t\t}\n\t\t\t]\n\t\t}\n\t]\n}\nTransform {\n\ttranslation 383.774000 383.774000 118.976000\n\tchildren [\n\t\tTransform {\n\t\t\trotation 0 0 1 -0.785398\n\t\t\tchildren [\n\t\t\t\tTransform {\n\t\t\t\t\trotation 1 0 0 -0.529460\n\t\t\t\t\tchildren [\n\n\n\t\t\t\t\t\tShape {\n\t\t\t\t\t\t\tappearance Appearance {\n\t\t\t\t\t\t\t\tmaterial Material {\n\t\t\t\t\t\t\t\t\tambientIntensity 1\n\t\t\t\t\t\t\t\t\tdiffuseColor 0.083603 0.000000 0.916397\n\t\t\t\t\t\t\t\t\ttransparency 0.000000\n\t\t\t\t\t\t\t\t}\n\t\t\t\t\t\t\t}\n\t\t\t\t\t\t\tgeometry Cylinder {\n\t\t\t\t\t\t\t\tradius 15.577100\n\t\t\t\t\t\t\t\theight 0.095037\n\t\t\t\t\t\t\t}\n\t\t\t\t\t\t}\n\t\t\t\t\t]\n\t\t\t\t}\n\t\t\t]\n\t\t}\n\t]\n}\nTransform {\n\ttranslation 362.679000 424.594500 158.657500\n\tchildren [\n\t\tTransform {\n\t\t\trotation 0 0 1 -0.588003\n\t\t\tchildren [\n\t\t\t\tTransform {\n\t\t\t\t\trotation 1 0 0 -0.337841\n\t\t\t\t\tchildren [\n\n\n\t\t\t\t\t\tShape {\n\t\t\t\t\t\t\tappearance Appearance {\n\t\t\t\t\t\t\t\tmaterial Material {\n\t\t\t\t\t\t\t\t\tambientIntensity 1\n\t\t\t\t\t\t\t\t\tdiffuseColor 0.082974 0.000000 0.917026\n\t\t\t\t\t\t\t\t\ttransparency 0.000000\n\t\t\t\t\t\t\t\t}\n\t\t\t\t\t\t\t}\n\t\t\t\t\t\t\tgeometry Cylinder {\n\t\t\t\t\t\t\t\tradius 15.577100\n\t\t\t\t\t\t\t\theight 0.057324\n\t\t\t\t\t\t\t}\n\t\t\t\t\t\t}\n\t\t\t\t\t]\n\t\t\t\t}\n\t\t\t]\n\t\t}\n\t]\n}\nTransform {\n\ttranslation 424.591500 362.676500 158.658500\n\tchildren [\n\t\tTransform {\n\t\t\trotation 0 0 1 -1.000756\n\t\t\tchildren [\n\t\t\t\tTransform {\n\t\t\t\t\trotation 1 0 0 -0.351715\n\t\t\t\t\tchildren [\n\n\n\t\t\t\t\t\tShape {\n\t\t\t\t\t\t\tappearance Appearance {\n\t\t\t\t\t\t\t\tmaterial Material {\n\t\t\t\t\t\t\t\t\tambientIntensity 1\n\t\t\t\t\t\t\t\t\tdiffuseColor 0.082832 0.000000 0.917168\n\t\t\t\t\t\t\t\t\ttransparency 0.000000\n\t\t\t\t\t\t\t\t}\n\t\t\t\t\t\t\t}\n\t\t\t\t\t\t\tgeometry Cylinder {\n\t\t\t\t\t\t\t\tradius 15.577100\n\t\t\t\t\t\t\t\theight 0.049346\n\t\t\t\t\t\t\t}\n\t\t\t\t\t\t}\n\t\t\t\t\t]\n\t\t\t\t}\n\t\t\t]\n\t\t}\n\t]\n}\nTransform {\n\ttranslation 404.394000 404.394000 198.224000\n\tchildren [\n\t\tTransform {\n\t\t\trotation 0 0 1 -0.785398\n\t\t\tchildren [\n\t\t\t\tTransform {\n\t\t\t\t\trotation 1 0 0 -0.167441\n\t\t\t\t\tchildren [\n\n\n\t\t\t\t\t\tShape {\n\t\t\t\t\t\t\tappearance Appearance {\n\t\t\t\t\t\t\t\tmaterial Material {\n\t\t\t\t\t\t\t\t\tambientIntensity 1\n\t\t\t\t\t\t\t\t\tdiffuseColor 0.103754 0.000000 0.896246\n\t\t\t\t\t\t\t\t\ttransparency 0.000000\n\t\t\t\t\t\t\t\t}\n\t\t\t\t\t\t\t}\n\t\t\t\t\t\t\tgeometry Cylinder {\n\t\t\t\t\t\t\t\tradius 15.577100\n\t\t\t\t\t\t\t\theight 1.308057\n\t\t\t\t\t\t\t}\n\t\t\t\t\t\t}\n\t\t\t\t\t]\n\t\t\t\t}\n\t\t\t]\n\t\t}\n\t]\n}\nTransform {\n\ttranslation 202.783000 273.217000 -2.162980\n\tchildren [\n\t\tTransform {\n\t\t\trotation 0 0 1 0.785398\n\t\t\tchildren [\n\t\t\t\tTransform {\n\t\t\t\t\trotation 1 0 0 -1.366366\n\t\t\t\t\tchildren [\n\n\n\t\t\t\t\t\tShape {\n\t\t\t\t\t\t\tappearance Appearance {\n\t\t\t\t\t\t\t\tmaterial Material {\n\t\t\t\t\t\t\t\t\tambientIntensity 1\n\t\t\t\t\t\t\t\t\tdiffuseColor 0.323683 0.000000 0.676317\n\t\t\t\t\t\t\t\t\ttransparency 0.000000\n\t\t\t\t\t\t\t\t}\n\t\t\t\t\t\t\t}\n\t\t\t\t\t\t\tgeometry Cylinder {\n\t\t\t\t\t\t\t\tradius 15.577100\n\t\t\t\t\t\t\t\theight 14.545505\n\t\t\t\t\t\t\t}\n\t\t\t\t\t\t}\n\t\t\t\t\t]\n\t\t\t\t}\n\t\t\t]\n\t\t}\n\t]\n}\nTransform {\n\ttranslation 149.897500 274.493500 19.273500\n\tchildren [\n\t\tTransform {\n\t\t\trotation 0 0 1 1.177738\n\t\t\tchildren [\n\t\t\t\tTransform {\n\t\t\t\t\trotation 1 0 0 -1.159581\n\t\t\t\t\tchildren [\n\n\n\t\t\t\t\t\tShape {\n\t\t\t\t\t\t\tappearance Appearance {\n\t\t\t\t\t\t\t\tmaterial Material {\n\t\t\t\t\t\t\t\t\tambientIntensity 1\n\t\t\t\t\t\t\t\t\tdiffuseColor 0.102313 0.000000 0.897687\n\t\t\t\t\t\t\t\t\ttransparency 0.000000\n\t\t\t\t\t\t\t\t}\n\t\t\t\t\t\t\t}\n\t\t\t\t\t\t\tgeometry Cylinder {\n\t\t\t\t\t\t\t\tradius 15.577100\n\t\t\t\t\t\t\t\theight 1.221423\n\t\t\t\t\t\t\t}\n\t\t\t\t\t\t}\n\t\t\t\t\t]\n\t\t\t\t}\n\t\t\t]\n\t\t}\n\t]\n}\nTransform {\n\ttranslation 201.414000 326.326500 18.717550\n\tchildren [\n\t\tTransform {\n\t\t\trotation 0 0 1 0.392340\n\t\t\tchildren [\n\t\t\t\tTransform {\n\t\t\t\t\trotation 1 0 0 -1.159649\n\t\t\t\t\tchildren [\n\n\n\t\t\t\t\t\tShape {\n\t\t\t\t\t\t\tappearance Appearance {\n\t\t\t\t\t\t\t\tmaterial Material {\n\t\t\t\t\t\t\t\t\tambientIntensity 1\n\t\t\t\t\t\t\t\t\tdiffuseColor 0.122465 0.000000 0.877535\n\t\t\t\t\t\t\t\t\ttransparency 0.000000\n\t\t\t\t\t\t\t\t}\n\t\t\t\t\t\t\t}\n\t\t\t\t\t\t\tgeometry Cylinder {\n\t\t\t\t\t\t\t\tradius 15.577100\n\t\t\t\t\t\t\t\theight 2.434374\n\t\t\t\t\t\t\t}\n\t\t\t\t\t\t}\n\t\t\t\t\t]\n\t\t\t\t}\n\t\t\t]\n\t\t}\n\t]\n}\nTransform {\n\ttranslation 139.836500 336.163500 44.514350\n\tchildren [\n\t\tTransform {\n\t\t\trotation 0 0 1 0.785398\n\t\t\tchildren [\n\t\t\t\tTransform {\n\t\t\t\t\trotation 1 0 0 -0.945376\n\t\t\t\t\tchildren [\n\n\n\t\t\t\t\t\tShape {\n\t\t\t\t\t\t\tappearance Appearance {\n\t\t\t\t\t\t\t\tmaterial Material {\n\t\t\t\t\t\t\t\t\tambientIntensity 1\n\t\t\t\t\t\t\t\t\tdiffuseColor 0.086546 0.000000 0.913454\n\t\t\t\t\t\t\t\t\ttransparency 0.000000\n\t\t\t\t\t\t\t\t}\n\t\t\t\t\t\t\t}\n\t\t\t\t\t\t\tgeometry Cylinder {\n\t\t\t\t\t\t\t\tradius 15.577100\n\t\t\t\t\t\t\t\theight 0.272968\n\t\t\t\t\t\t\t}\n\t\t\t\t\t\t}\n\t\t\t\t\t]\n\t\t\t\t}\n\t\t\t]\n\t\t}\n\t]\n}\nTransform {\n\ttranslation 63.935200 272.623500 79.261600\n\tchildren [\n\t\tTransform {\n\t\t\trotation 0 0 1 1.376335\n\t\t\tchildren [\n\t\t\t\tTransform {\n\t\t\t\t\trotation 1 0 0 -0.729425\n\t\t\t\t\tchildren [\n\n\n\t\t\t\t\t\tShape {\n\t\t\t\t\t\t\tappearance Appearance {\n\t\t\t\t\t\t\t\tmaterial Material {\n\t\t\t\t\t\t\t\t\tambientIntensity 1\n\t\t\t\t\t\t\t\t\tdiffuseColor 0.085596 0.000000 0.914404\n\t\t\t\t\t\t\t\t\ttransparency 0.000000\n\t\t\t\t\t\t\t\t}\n\t\t\t\t\t\t\t}\n\t\t\t\t\t\t\tgeometry Cylinder {\n\t\t\t\t\t\t\t\tradius 15.577100\n\t\t\t\t\t\t\t\theight 0.215173\n\t\t\t\t\t\t\t}\n\t\t\t\t\t\t}\n\t\t\t\t\t]\n\t\t\t\t}\n\t\t\t]\n\t\t}\n\t]\n}\nTransform {\n\ttranslation 90.471600 336.575000 79.300950\n\tchildren [\n\t\tTransform {\n\t\t\trotation 0 0 1 0.984329\n\t\t\tchildren [\n\t\t\t\tTransform {\n\t\t\t\t\trotation 1 0 0 -0.730135\n\t\t\t\t\tchildren [\n\n\n\t\t\t\t\t\tShape {\n\t\t\t\t\t\t\tappearance Appearance {\n\t\t\t\t\t\t\t\tmaterial Material {\n\t\t\t\t\t\t\t\t\tambientIntensity 1\n\t\t\t\t\t\t\t\t\tdiffuseColor 0.083635 0.000000 0.916365\n\t\t\t\t\t\t\t\t\ttransparency 0.000000\n\t\t\t\t\t\t\t\t}\n\t\t\t\t\t\t\t}\n\t\t\t\t\t\t\tgeometry Cylinder {\n\t\t\t\t\t\t\t\tradius 15.577100\n\t\t\t\t\t\t\t\theight 0.097006\n\t\t\t\t\t\t\t}\n\t\t\t\t\t\t}\n\t\t\t\t\t]\n\t\t\t\t}\n\t\t\t]\n\t\t}\n\t]\n}\nTransform {\n\ttranslation 47.538400 316.891500 118.977000\n\tchildren [\n\t\tTransform {\n\t\t\trotation 0 0 1 1.175049\n\t\t\tchildren [\n\t\t\t\tTransform {\n\t\t\t\t\trotation 1 0 0 -0.519599\n\t\t\t\t\tchildren [\n\n\n\t\t\t\t\t\tShape {\n\t\t\t\t\t\t\tappearance Appearance {\n\t\t\t\t\t\t\t\tmaterial Material {\n\t\t\t\t\t\t\t\t\tambientIntensity 1\n\t\t\t\t\t\t\t\t\tdiffuseColor 0.083560 0.000000 0.916440\n\t\t\t\t\t\t\t\t\ttransparency 0.000000\n\t\t\t\t\t\t\t\t}\n\t\t\t\t\t\t\t}\n\t\t\t\t\t\t\tgeometry Cylinder {\n\t\t\t\t\t\t\t\tradius 15.577100\n\t\t\t\t\t\t\t\theight 0.092643\n\t\t\t\t\t\t\t}\n\t\t\t\t\t\t}\n\t\t\t\t\t]\n\t\t\t\t}\n\t\t\t]\n\t\t}\n\t]\n}\nTransform {\n\ttranslation 202.065000 372.110000 44.491050\n\tchildren [\n\t\tTransform {\n\t\t\trotation 0 0 1 0.262609\n\t\t\tchildren [\n\t\t\t\tTransform {\n\t\t\t\t\trotation 1 0 0 -0.947474\n\t\t\t\t\tchildren [\n\n\n\t\t\t\t\t\tShape {\n\t\t\t\t\t\t\tappearance Appearance {\n\t\t\t\t\t\t\t\tmaterial Material {\n\t\t\t\t\t\t\t\t\tambientIntensity 1\n\t\t\t\t\t\t\t\t\tdiffuseColor 0.087499 0.000000 0.912501\n\t\t\t\t\t\t\t\t\ttransparency 0.000000\n\t\t\t\t\t\t\t\t}\n\t\t\t\t\t\t\t}\n\t\t\t\t\t\t\tgeometry Cylinder {\n\t\t\t\t\t\t\t\tradius 15.577100\n\t\t\t\t\t\t\t\theight 0.329949\n\t\t\t\t\t\t\t}\n\t\t\t\t\t\t}\n\t\t\t\t\t]\n\t\t\t\t}\n\t\t\t]\n\t\t}\n\t]\n}\nTransform {\n\ttranslation 139.408000 385.553500 79.273800\n\tchildren [\n\t\tTransform {\n\t\t\trotation 0 0 1 0.588003\n\t\t\tchildren [\n\t\t\t\tTransform {\n\t\t\t\t\trotation 1 0 0 -0.728388\n\t\t\t\t\tchildren [\n\n\n\t\t\t\t\t\tShape {\n\t\t\t\t\t\t\tappearance Appearance {\n\t\t\t\t\t\t\t\tmaterial Material {\n\t\t\t\t\t\t\t\t\tambientIntensity 1\n\t\t\t\t\t\t\t\t\tdiffuseColor 0.084987 0.000000 0.915013\n\t\t\t\t\t\t\t\t\ttransparency 0.000000\n\t\t\t\t\t\t\t\t}\n\t\t\t\t\t\t\t}\n\t\t\t\t\t\t\tgeometry Cylinder {\n\t\t\t\t\t\t\t\tradius 15.577100\n\t\t\t\t\t\t\t\theight 0.178768\n\t\t\t\t\t\t\t}\n\t\t\t\t\t\t}\n\t\t\t\t\t]\n\t\t\t\t}\n\t\t\t]\n\t\t}\n\t]\n}\nTransform {\n\ttranslation 203.388000 412.007000 79.314350\n\tchildren [\n\t\tTransform {\n\t\t\trotation 0 0 1 0.188222\n\t\t\tchildren [\n\t\t\t\tTransform {\n\t\t\t\t\trotation 1 0 0 -0.725275\n\t\t\t\t\tchildren [\n\n\n\t\t\t\t\t\tShape {\n\t\t\t\t\t\t\tappearance Appearance {\n\t\t\t\t\t\t\t\tmaterial Material {\n\t\t\t\t\t\t\t\t\tambientIntensity 1\n\t\t\t\t\t\t\t\t\tdiffuseColor 0.082965 0.000000 0.917035\n\t\t\t\t\t\t\t\t\ttransparency 0.000000\n\t\t\t\t\t\t\t\t}\n\t\t\t\t\t\t\t}\n\t\t\t\t\t\t\tgeometry Cylinder {\n\t\t\t\t\t\t\t\tradius 15.577100\n\t\t\t\t\t\t\t\theight 0.057135\n\t\t\t\t\t\t\t}\n\t\t\t\t\t\t}\n\t\t\t\t\t]\n\t\t\t\t}\n\t\t\t]\n\t\t}\n\t]\n}\nTransform {\n\ttranslation 159.118500 428.438000 118.992000\n\tchildren [\n\t\tTransform {\n\t\t\trotation 0 0 1 0.400241\n\t\t\tchildren [\n\t\t\t\tTransform {\n\t\t\t\t\trotation 1 0 0 -0.515611\n\t\t\t\t\tchildren [\n\n\n\t\t\t\t\t\tShape {\n\t\t\t\t\t\t\tappearance Appearance {\n\t\t\t\t\t\t\t\tmaterial Material {\n\t\t\t\t\t\t\t\t\tambientIntensity 1\n\t\t\t\t\t\t\t\t\tdiffuseColor 0.082561 0.000000 0.917439\n\t\t\t\t\t\t\t\t\ttransparency 0.000000\n\t\t\t\t\t\t\t\t}\n\t\t\t\t\t\t\t}\n\t\t\t\t\t\t\tgeometry Cylinder {\n\t\t\t\t\t\t\t\tradius 15.577100\n\t\t\t\t\t\t\t\theight 0.032450\n\t\t\t\t\t\t\t}\n\t\t\t\t\t\t}\n\t\t\t\t\t]\n\t\t\t\t}\n\t\t\t]\n\t\t}\n\t]\n}\nTransform {\n\ttranslation 92.240550 383.759500 118.988000\n\tchildren [\n\t\tTransform {\n\t\t\trotation 0 0 1 0.797323\n\t\t\tchildren [\n\t\t\t\tTransform {\n\t\t\t\t\trotation 1 0 0 -0.524215\n\t\t\t\t\tchildren [\n\n\n\t\t\t\t\t\tShape {\n\t\t\t\t\t\t\tappearance Appearance {\n\t\t\t\t\t\t\t\tmaterial Material {\n\t\t\t\t\t\t\t\t\tambientIntensity 1\n\t\t\t\t\t\t\t\t\tdiffuseColor 0.082825 0.000000 0.917175\n\t\t\t\t\t\t\t\t\ttransparency 0.000000\n\t\t\t\t\t\t\t\t}\n\t\t\t\t\t\t\t}\n\t\t\t\t\t\t\tgeometry Cylinder {\n\t\t\t\t\t\t\t\tradius 15.577100\n\t\t\t\t\t\t\t\theight 0.047949\n\t\t\t\t\t\t\t}\n\t\t\t\t\t\t}\n\t\t\t\t\t]\n\t\t\t\t}\n\t\t\t]\n\t\t}\n\t]\n}\nTransform {\n\ttranslation 50.213550 363.475000 158.150500\n\tchildren [\n\t\tTransform {\n\t\t\trotation 0 0 1 0.981901\n\t\t\tchildren [\n\t\t\t\tTransform {\n\t\t\t\t\trotation 1 0 0 -0.340006\n\t\t\t\t\tchildren [\n\n\n\t\t\t\t\t\tShape {\n\t\t\t\t\t\t\tappearance Appearance {\n\t\t\t\t\t\t\t\tmaterial Material {\n\t\t\t\t\t\t\t\t\tambientIntensity 1\n\t\t\t\t\t\t\t\t\tdiffuseColor 0.133487 0.000000 0.866513\n\t\t\t\t\t\t\t\t\ttransparency 0.000000\n\t\t\t\t\t\t\t\t}\n\t\t\t\t\t\t\t}\n\t\t\t\t\t\t\tgeometry Cylinder {\n\t\t\t\t\t\t\t\tradius 15.577100\n\t\t\t\t\t\t\t\theight 3.097517\n\t\t\t\t\t\t\t}\n\t\t\t\t\t\t}\n\t\t\t\t\t]\n\t\t\t\t}\n\t\t\t]\n\t\t}\n\t]\n}\nTransform {\n\ttranslation 62.075350 413.925000 195.946000\n\tchildren [\n\t\tTransform {\n\t\t\trotation 0 0 1 0.785401\n\t\t\tchildren [\n\t\t\t\tTransform {\n\t\t\t\t\trotation 1 0 0 -0.167424\n\t\t\t\t\tchildren [\n\n\n\t\t\t\t\t\tShape {\n\t\t\t\t\t\t\tappearance Appearance {\n\t\t\t\t\t\t\t\tmaterial Material {\n\t\t\t\t\t\t\t\t\tambientIntensity 1\n\t\t\t\t\t\t\t\t\tdiffuseColor 0.557988 0.000000 0.442012\n\t\t\t\t\t\t\t\t\ttransparency 0.000000\n\t\t\t\t\t\t\t\t}\n\t\t\t\t\t\t\t}\n\t\t\t\t\t\t\tgeometry Cylinder {\n\t\t\t\t\t\t\t\tradius 15.577100\n\t\t\t\t\t\t\t\theight 28.648149\n\t\t\t\t\t\t\t}\n\t\t\t\t\t\t}\n\t\t\t\t\t]\n\t\t\t\t}\n\t\t\t]\n\t\t}\n\t]\n}\nTransform {\n\ttranslation 203.115000 203.115000 0.102795\n\tchildren [\n\t\tTransform {\n\t\t\trotation 0 0 1 2.356194\n\t\t\tchildren [\n\t\t\t\tTransform {\n\t\t\t\t\trotation 1 0 0 -1.366319\n\t\t\t\t\tchildren [\n\n\n\t\t\t\t\t\tShape {\n\t\t\t\t\t\t\tappearance Appearance {\n\t\t\t\t\t\t\t\tmaterial Material {\n\t\t\t\t\t\t\t\t\tambientIntensity 1\n\t\t\t\t\t\t\t\t\tdiffuseColor 0.246794 0.000000 0.753206\n\t\t\t\t\t\t\t\t\ttransparency 0.000000\n\t\t\t\t\t\t\t\t}\n\t\t\t\t\t\t\t}\n\t\t\t\t\t\t\tgeometry Cylinder {\n\t\t\t\t\t\t\t\tradius 15.577100\n\t\t\t\t\t\t\t\theight 9.917683\n\t\t\t\t\t\t\t}\n\t\t\t\t\t\t}\n\t\t\t\t\t]\n\t\t\t\t}\n\t\t\t]\n\t\t}\n\t]\n}\nTransform {\n\ttranslation 201.501000 149.884500 19.240800\n\tchildren [\n\t\tTransform {\n\t\t\trotation 0 0 1 2.748142\n\t\t\tchildren [\n\t\t\t\tTransform {\n\t\t\t\t\trotation 1 0 0 -1.159786\n\t\t\t\t\tchildren [\n\n\n\t\t\t\t\t\tShape {\n\t\t\t\t\t\t\tappearance Appearance {\n\t\t\t\t\t\t\t\tmaterial Material {\n\t\t\t\t\t\t\t\t\tambientIntensity 1\n\t\t\t\t\t\t\t\t\tdiffuseColor 0.103499 0.000000 0.896501\n\t\t\t\t\t\t\t\t\ttransparency 0.000000\n\t\t\t\t\t\t\t\t}\n\t\t\t\t\t\t\t}\n\t\t\t\t\t\t\tgeometry Cylinder {\n\t\t\t\t\t\t\t\tradius 15.577100\n\t\t\t\t\t\t\t\theight 1.292655\n\t\t\t\t\t\t\t}\n\t\t\t\t\t\t}\n\t\t\t\t\t]\n\t\t\t\t}\n\t\t\t]\n\t\t}\n\t]\n}\nTransform {\n\ttranslation 150.006000 201.551500 19.542500\n\tchildren [\n\t\tTransform {\n\t\t\trotation 0 0 1 1.963765\n\t\t\tchildren [\n\t\t\t\tTransform {\n\t\t\t\t\trotation 1 0 0 -1.160035\n\t\t\t\t\tchildren [\n\n\n\t\t\t\t\t\tShape {\n\t\t\t\t\t\t\tappearance Appearance {\n\t\t\t\t\t\t\t\tmaterial Material {\n\t\t\t\t\t\t\t\t\tambientIntensity 1\n\t\t\t\t\t\t\t\t\tdiffuseColor 0.092563 0.000000 0.907437\n\t\t\t\t\t\t\t\t\ttransparency 0.000000\n\t\t\t\t\t\t\t\t}\n\t\t\t\t\t\t\t}\n\t\t\t\t\t\t\tgeometry Cylinder {\n\t\t\t\t\t\t\t\tradius 15.577100\n\t\t\t\t\t\t\t\theight 0.634369\n\t\t\t\t\t\t\t}\n\t\t\t\t\t\t}\n\t\t\t\t\t]\n\t\t\t\t}\n\t\t\t]\n\t\t}\n\t]\n}\nTransform {\n\ttranslation 139.885000 139.885000 44.609800\n\tchildren [\n\t\tTransform {\n\t\t\trotation 0 0 1 2.356194\n\t\t\tchildren [\n\t\t\t\tTransform {\n\t\t\t\t\trotation 1 0 0 -0.930938\n\t\t\t\t\tchildren [\n\n\n\t\t\t\t\t\tShape {\n\t\t\t\t\t\t\tappearance Appearance {\n\t\t\t\t\t\t\t\tmaterial Material {\n\t\t\t\t\t\t\t\t\tambientIntensity 1\n\t\t\t\t\t\t\t\t\tdiffuseColor 0.082642 0.000000 0.917357\n\t\t\t\t\t\t\t\t\ttransparency 0.000000\n\t\t\t\t\t\t\t\t}\n\t\t\t\t\t\t\t}\n\t\t\t\t\t\t\tgeometry Cylinder {\n\t\t\t\t\t\t\t\tradius 15.577100\n\t\t\t\t\t\t\t\theight 0.037897\n\t\t\t\t\t\t\t}\n\t\t\t\t\t\t}\n\t\t\t\t\t]\n\t\t\t\t}\n\t\t\t]\n\t\t}\n\t]\n}\nTransform {\n\ttranslation 202.067500 103.899000 44.503700\n\tchildren [\n\t\tTransform {\n\t\t\trotation 0 0 1 2.879879\n\t\t\tchildren [\n\t\t\t\tTransform {\n\t\t\t\t\trotation 1 0 0 -0.948811\n\t\t\t\t\tchildren [\n\n\n\t\t\t\t\t\tShape {\n\t\t\t\t\t\t\tappearance Appearance {\n\t\t\t\t\t\t\t\tmaterial Material {\n\t\t\t\t\t\t\t\t\tambientIntensity 1\n\t\t\t\t\t\t\t\t\tdiffuseColor 0.086981 0.000000 0.913019\n\t\t\t\t\t\t\t\t\ttransparency 0.000000\n\t\t\t\t\t\t\t\t}\n\t\t\t\t\t\t\t}\n\t\t\t\t\t\t\tgeometry Cylinder {\n\t\t\t\t\t\t\t\tradius 15.577100\n\t\t\t\t\t\t\t\theight 0.298503\n\t\t\t\t\t\t\t}\n\t\t\t\t\t\t}\n\t\t\t\t\t]\n\t\t\t\t}\n\t\t\t]\n\t\t}\n\t]\n}\nTransform {\n\ttranslation 203.383500 63.971000 79.294250\n\tchildren [\n\t\tTransform {\n\t\t\trotation 0 0 1 2.945991\n\t\t\tchildren [\n\t\t\t\tTransform {\n\t\t\t\t\trotation 1 0 0 -0.728878\n\t\t\t\t\tchildren [\n\n\n\t\t\t\t\t\tShape {\n\t\t\t\t\t\t\tappearance Appearance {\n\t\t\t\t\t\t\t\tmaterial Material {\n\t\t\t\t\t\t\t\t\tambientIntensity 1\n\t\t\t\t\t\t\t\t\tdiffuseColor 0.083969 0.000000 0.916031\n\t\t\t\t\t\t\t\t\ttransparency 0.000000\n\t\t\t\t\t\t\t\t}\n\t\t\t\t\t\t\t}\n\t\t\t\t\t\t\tgeometry Cylinder {\n\t\t\t\t\t\t\t\tradius 15.577100\n\t\t\t\t\t\t\t\theight 0.117261\n\t\t\t\t\t\t\t}\n\t\t\t\t\t\t}\n\t\t\t\t\t]\n\t\t\t\t}\n\t\t\t]\n\t\t}\n\t]\n}\nTransform {\n\ttranslation 139.429000 90.477850 79.307700\n\tchildren [\n\t\tTransform {\n\t\t\trotation 0 0 1 2.550693\n\t\t\tchildren [\n\t\t\t\tTransform {\n\t\t\t\t\trotation 1 0 0 -0.728029\n\t\t\t\t\tchildren [\n\n\n\t\t\t\t\t\tShape {\n\t\t\t\t\t\t\tappearance Appearance {\n\t\t\t\t\t\t\t\tmaterial Material {\n\t\t\t\t\t\t\t\t\tambientIntensity 1\n\t\t\t\t\t\t\t\t\tdiffuseColor 0.083298 0.000000 0.916702\n\t\t\t\t\t\t\t\t\ttransparency 0.000000\n\t\t\t\t\t\t\t\t}\n\t\t\t\t\t\t\t}\n\t\t\t\t\t\t\tgeometry Cylinder {\n\t\t\t\t\t\t\t\tradius 15.577100\n\t\t\t\t\t\t\t\theight 0.076946\n\t\t\t\t\t\t\t}\n\t\t\t\t\t\t}\n\t\t\t\t\t]\n\t\t\t\t}\n\t\t\t]\n\t\t}\n\t]\n}\nTransform {\n\ttranslation 159.109500 47.540850 118.978500\n\tchildren [\n\t\tTransform {\n\t\t\trotation 0 0 1 2.745266\n\t\t\tchildren [\n\t\t\t\tTransform {\n\t\t\t\t\trotation 1 0 0 -0.519873\n\t\t\t\t\tchildren [\n\n\n\t\t\t\t\t\tShape {\n\t\t\t\t\t\t\tappearance Appearance {\n\t\t\t\t\t\t\t\tmaterial Material {\n\t\t\t\t\t\t\t\t\tambientIntensity 1\n\t\t\t\t\t\t\t\t\tdiffuseColor 0.083458 0.000000 0.916542\n\t\t\t\t\t\t\t\t\ttransparency 0.000000\n\t\t\t\t\t\t\t\t}\n\t\t\t\t\t\t\t}\n\t\t\t\t\t\t\tgeometry Cylinder {\n\t\t\t\t\t\t\t\tradius 15.577100\n\t\t\t\t\t\t\t\theight 0.086559\n\t\t\t\t\t\t\t}\n\t\t\t\t\t\t}\n\t\t\t\t\t]\n\t\t\t\t}\n\t\t\t]\n\t\t}\n\t]\n}\nTransform {\n\ttranslation 103.882500 202.063000 44.480250\n\tchildren [\n\t\tTransform {\n\t\t\trotation 0 0 1 1.833256\n\t\t\tchildren [\n\t\t\t\tTransform {\n\t\t\t\t\trotation 1 0 0 -0.947485\n\t\t\t\t\tchildren [\n\n\n\t\t\t\t\t\tShape {\n\t\t\t\t\t\t\tappearance Appearance {\n\t\t\t\t\t\t\t\tmaterial Material {\n\t\t\t\t\t\t\t\t\tambientIntensity 1\n\t\t\t\t\t\t\t\t\tdiffuseColor 0.087940 0.000000 0.912060\n\t\t\t\t\t\t\t\t\ttransparency 0.000000\n\t\t\t\t\t\t\t\t}\n\t\t\t\t\t\t\t}\n\t\t\t\t\t\t\tgeometry Cylinder {\n\t\t\t\t\t\t\t\tradius 15.577100\n\t\t\t\t\t\t\t\theight 0.356549\n\t\t\t\t\t\t\t}\n\t\t\t\t\t\t}\n\t\t\t\t\t]\n\t\t\t\t}\n\t\t\t]\n\t\t}\n\t]\n}\nTransform {\n\ttranslation 63.965100 203.382500 79.288850\n\tchildren [\n\t\tTransform {\n\t\t\trotation 0 0 1 1.763064\n\t\t\tchildren [\n\t\t\t\tTransform {\n\t\t\t\t\trotation 1 0 0 -0.729533\n\t\t\t\t\tchildren [\n\n\n\t\t\t\t\t\tShape {\n\t\t\t\t\t\t\tappearance Appearance {\n\t\t\t\t\t\t\t\tmaterial Material {\n\t\t\t\t\t\t\t\t\tambientIntensity 1\n\t\t\t\t\t\t\t\t\tdiffuseColor 0.084238 0.000000 0.915762\n\t\t\t\t\t\t\t\t\ttransparency 0.000000\n\t\t\t\t\t\t\t\t}\n\t\t\t\t\t\t\t}\n\t\t\t\t\t\t\tgeometry Cylinder {\n\t\t\t\t\t\t\t\tradius 15.577100\n\t\t\t\t\t\t\t\theight 0.133379\n\t\t\t\t\t\t\t}\n\t\t\t\t\t\t}\n\t\t\t\t\t]\n\t\t\t\t}\n\t\t\t]\n\t\t}\n\t]\n}\nTransform {\n\ttranslation 92.245450 92.245450 118.992000\n\tchildren [\n\t\tTransform {\n\t\t\trotation 0 0 1 2.356194\n\t\t\tchildren [\n\t\t\t\tTransform {\n\t\t\t\t\trotation 1 0 0 -0.516957\n\t\t\t\t\tchildren [\n\n\n\t\t\t\t\t\tShape {\n\t\t\t\t\t\t\tappearance Appearance {\n\t\t\t\t\t\t\t\tmaterial Material {\n\t\t\t\t\t\t\t\t\tambientIntensity 1\n\t\t\t\t\t\t\t\t\tdiffuseColor 0.082558 0.000000 0.917442\n\t\t\t\t\t\t\t\t\ttransparency 0.000000\n\t\t\t\t\t\t\t\t}\n\t\t\t\t\t\t\t}\n\t\t\t\t\t\t\tgeometry Cylinder {\n\t\t\t\t\t\t\t\tradius 15.577100\n\t\t\t\t\t\t\t\theight 0.032373\n\t\t\t\t\t\t\t}\n\t\t\t\t\t\t}\n\t\t\t\t\t]\n\t\t\t\t}\n\t\t\t]\n\t\t}\n\t]\n}\nTransform {\n\ttranslation 112.861000 50.716800 158.364500\n\tchildren [\n\t\tTransform {\n\t\t\trotation 0 0 1 2.552552\n\t\t\tchildren [\n\t\t\t\tTransform {\n\t\t\t\t\trotation 1 0 0 -0.340062\n\t\t\t\t\tchildren [\n\n\n\t\t\t\t\t\tShape {\n\t\t\t\t\t\t\tappearance Appearance {\n\t\t\t\t\t\t\t\tmaterial Material {\n\t\t\t\t\t\t\t\t\tambientIntensity 1\n\t\t\t\t\t\t\t\t\tdiffuseColor 0.112155 0.000000 0.887845\n\t\t\t\t\t\t\t\t\ttransparency 0.000000\n\t\t\t\t\t\t\t\t}\n\t\t\t\t\t\t\t}\n\t\t\t\t\t\t\tgeometry Cylinder {\n\t\t\t\t\t\t\t\tradius 15.577100\n\t\t\t\t\t\t\t\theight 1.813847\n\t\t\t\t\t\t\t}\n\t\t\t\t\t\t}\n\t\t\t\t\t]\n\t\t\t\t}\n\t\t\t]\n\t\t}\n\t]\n}\nTransform {\n\ttranslation 50.161450 112.490000 158.128500\n\tchildren [\n\t\tTransform {\n\t\t\trotation 0 0 1 2.159801\n\t\t\tchildren [\n\t\t\t\tTransform {\n\t\t\t\t\trotation 1 0 0 -0.339888\n\t\t\t\t\tchildren [\n\n\n\t\t\t\t\t\tShape {\n\t\t\t\t\t\t\tappearance Appearance {\n\t\t\t\t\t\t\t\tmaterial Material {\n\t\t\t\t\t\t\t\t\tambientIntensity 1\n\t\t\t\t\t\t\t\t\tdiffuseColor 0.135694 0.000000 0.864306\n\t\t\t\t\t\t\t\t\ttransparency 0.000000\n\t\t\t\t\t\t\t\t}\n\t\t\t\t\t\t\t}\n\t\t\t\t\t\t\tgeometry Cylinder {\n\t\t\t\t\t\t\t\tradius 15.577100\n\t\t\t\t\t\t\t\theight 3.230534\n\t\t\t\t\t\t\t}\n\t\t\t\t\t\t}\n\t\t\t\t\t]\n\t\t\t\t}\n\t\t\t]\n\t\t}\n\t]\n}\nTransform {\n\ttranslation 67.703700 67.703700 197.291000\n\tchildren [\n\t\tTransform {\n\t\t\trotation 0 0 1 2.356194\n\t\t\tchildren [\n\t\t\t\tTransform {\n\t\t\t\t\trotation 1 0 0 -0.167459\n\t\t\t\t\tchildren [\n\n\n\t\t\t\t\t\tShape {\n\t\t\t\t\t\t\tappearance Appearance {\n\t\t\t\t\t\t\t\tmaterial Material {\n\t\t\t\t\t\t\t\t\tambientIntensity 1\n\t\t\t\t\t\t\t\t\tdiffuseColor 0.289749 0.000000 0.710251\n\t\t\t\t\t\t\t\t\ttransparency 0.000000\n\t\t\t\t\t\t\t\t}\n\t\t\t\t\t\t\t}\n\t\t\t\t\t\t\tgeometry Cylinder {\n\t\t\t\t\t\t\t\tradius 15.577100\n\t\t\t\t\t\t\t\theight 12.503167\n\t\t\t\t\t\t\t}\n\t\t\t\t\t\t}\n\t\t\t\t\t]\n\t\t\t\t}\n\t\t\t]\n\t\t}\n\t]\n}\nTransform {\n\ttranslation 273.886500 202.113500 -6.727435\n\tchildren [\n\t\tTransform {\n\t\t\trotation 0 0 1 -2.356194\n\t\t\tchildren [\n\t\t\t\tTransform {\n\t\t\t\t\trotation 1 0 0 -1.366326\n\t\t\t\t\tchildren [\n\n\n\t\t\t\t\t\tShape {\n\t\t\t\t\t\t\tappearance Appearance {\n\t\t\t\t\t\t\t\tmaterial Material {\n\t\t\t\t\t\t\t\t\tambientIntensity 1\n\t\t\t\t\t\t\t\t\tdiffuseColor 0.478578 0.000000 0.521422\n\t\t\t\t\t\t\t\t\ttransparency 0.000000\n\t\t\t\t\t\t\t\t}\n\t\t\t\t\t\t\t}\n\t\t\t\t\t\t\tgeometry Cylinder {\n\t\t\t\t\t\t\t\tradius 15.577100\n\t\t\t\t\t\t\t\theight 23.868747\n\t\t\t\t\t\t\t}\n\t\t\t\t\t\t}\n\t\t\t\t\t]\n\t\t\t\t}\n\t\t\t]\n\t\t}\n\t]\n}\nTransform {\n\ttranslation 326.965000 201.149500 17.132400\n\tchildren [\n\t\tTransform {\n\t\t\trotation 0 0 1 -1.963366\n\t\t\tchildren [\n\t\t\t\tTransform {\n\t\t\t\t\trotation 1 0 0 -1.159650\n\t\t\t\t\tchildren [\n\n\n\t\t\t\t\t\tShape {\n\t\t\t\t\t\t\tappearance Appearance {\n\t\t\t\t\t\t\t\tmaterial Material {\n\t\t\t\t\t\t\t\t\tambientIntensity 1\n\t\t\t\t\t\t\t\t\tdiffuseColor 0.179926 0.000000 0.820074\n\t\t\t\t\t\t\t\t\ttransparency 0.000000\n\t\t\t\t\t\t\t\t}\n\t\t\t\t\t\t\t}\n\t\t\t\t\t\t\tgeometry Cylinder {\n\t\t\t\t\t\t\t\tradius 15.577100\n\t\t\t\t\t\t\t\theight 5.892896\n\t\t\t\t\t\t\t}\n\t\t\t\t\t\t}\n\t\t\t\t\t]\n\t\t\t\t}\n\t\t\t]\n\t\t}\n\t]\n}\nTransform {\n\ttranslation 274.719500 149.351500 17.917950\n\tchildren [\n\t\tTransform {\n\t\t\trotation 0 0 1 -2.748966\n\t\t\tchildren [\n\t\t\t\tTransform {\n\t\t\t\t\trotation 1 0 0 -1.159668\n\t\t\t\t\tchildren [\n\n\n\t\t\t\t\t\tShape {\n\t\t\t\t\t\t\tappearance Appearance {\n\t\t\t\t\t\t\t\tmaterial Material {\n\t\t\t\t\t\t\t\t\tambientIntensity 1\n\t\t\t\t\t\t\t\t\tdiffuseColor 0.151450 0.000000 0.848550\n\t\t\t\t\t\t\t\t\ttransparency 0.000000\n\t\t\t\t\t\t\t\t}\n\t\t\t\t\t\t\t}\n\t\t\t\t\t\t\tgeometry Cylinder {\n\t\t\t\t\t\t\t\tradius 15.577100\n\t\t\t\t\t\t\t\theight 4.178927\n\t\t\t\t\t\t\t}\n\t\t\t\t\t\t}\n\t\t\t\t\t]\n\t\t\t\t}\n\t\t\t]\n\t\t}\n\t]\n}\nTransform {\n\ttranslation 336.222500 139.777500 44.397550\n\tchildren [\n\t\tTransform {\n\t\t\trotation 0 0 1 -2.356194\n\t\t\tchildren [\n\t\t\t\tTransform {\n\t\t\t\t\trotation 1 0 0 -0.947997\n\t\t\t\t\tchildren [\n\n\n\t\t\t\t\t\tShape {\n\t\t\t\t\t\t\tappearance Appearance {\n\t\t\t\t\t\t\t\tmaterial Material {\n\t\t\t\t\t\t\t\t\tambientIntensity 1\n\t\t\t\t\t\t\t\t\tdiffuseColor 0.091323 0.000000 0.908677\n\t\t\t\t\t\t\t\t\ttransparency 0.000000\n\t\t\t\t\t\t\t\t}\n\t\t\t\t\t\t\t}\n\t\t\t\t\t\t\tgeometry Cylinder {\n\t\t\t\t\t\t\t\tradius 15.577100\n\t\t\t\t\t\t\t\theight 0.560050\n\t\t\t\t\t\t\t}\n\t\t\t\t\t\t}\n\t\t\t\t\t]\n\t\t\t\t}\n\t\t\t]\n\t\t}\n\t]\n}\nTransform {\n\ttranslation 372.278000 202.020000 44.248750\n\tchildren [\n\t\tTransform {\n\t\t\trotation 0 0 1 -1.832829\n\t\t\tchildren [\n\t\t\t\tTransform {\n\t\t\t\t\trotation 1 0 0 -0.947958\n\t\t\t\t\tchildren [\n\n\n\t\t\t\t\t\tShape {\n\t\t\t\t\t\t\tappearance Appearance {\n\t\t\t\t\t\t\t\tmaterial Material {\n\t\t\t\t\t\t\t\t\tambientIntensity 1\n\t\t\t\t\t\t\t\t\tdiffuseColor 0.097408 0.000000 0.902592\n\t\t\t\t\t\t\t\t\ttransparency 0.000000\n\t\t\t\t\t\t\t\t}\n\t\t\t\t\t\t\t}\n\t\t\t\t\t\t\tgeometry Cylinder {\n\t\t\t\t\t\t\t\tradius 15.577100\n\t\t\t\t\t\t\t\theight 0.926467\n\t\t\t\t\t\t\t}\n\t\t\t\t\t\t}\n\t\t\t\t\t]\n\t\t\t\t}\n\t\t\t]\n\t\t}\n\t]\n}\nTransform {\n\ttranslation 412.040000 203.381500 79.284300\n\tchildren [\n\t\tTransform {\n\t\t\trotation 0 0 1 -1.762844\n\t\t\tchildren [\n\t\t\t\tTransform {\n\t\t\t\t\trotation 1 0 0 -0.727667\n\t\t\t\t\tchildren [\n\n\n\t\t\t\t\t\tShape {\n\t\t\t\t\t\t\tappearance Appearance {\n\t\t\t\t\t\t\t\tmaterial Material {\n\t\t\t\t\t\t\t\t\tambientIntensity 1\n\t\t\t\t\t\t\t\t\tdiffuseColor 0.084465 0.000000 0.915535\n\t\t\t\t\t\t\t\t\ttransparency 0.000000\n\t\t\t\t\t\t\t\t}\n\t\t\t\t\t\t\t}\n\t\t\t\t\t\t\tgeometry Cylinder {\n\t\t\t\t\t\t\t\tradius 15.577100\n\t\t\t\t\t\t\t\theight 0.147340\n\t\t\t\t\t\t\t}\n\t\t\t\t\t\t}\n\t\t\t\t\t]\n\t\t\t\t}\n\t\t\t]\n\t\t}\n\t]\n}\nTransform {\n\ttranslation 385.544000 139.414500 79.284250\n\tchildren [\n\t\tTransform {\n\t\t\trotation 0 0 1 -2.156286\n\t\t\tchildren [\n\t\t\t\tTransform {\n\t\t\t\t\trotation 1 0 0 -0.726538\n\t\t\t\t\tchildren [\n\n\n\t\t\t\t\t\tShape {\n\t\t\t\t\t\t\tappearance Appearance {\n\t\t\t\t\t\t\t\tmaterial Material {\n\t\t\t\t\t\t\t\t\tambientIntensity 1\n\t\t\t\t\t\t\t\t\tdiffuseColor 0.084467 0.000000 0.915533\n\t\t\t\t\t\t\t\t\ttransparency 0.000000\n\t\t\t\t\t\t\t\t}\n\t\t\t\t\t\t\t}\n\t\t\t\t\t\t\tgeometry Cylinder {\n\t\t\t\t\t\t\t\tradius 15.577100\n\t\t\t\t\t\t\t\theight 0.147677\n\t\t\t\t\t\t\t}\n\t\t\t\t\t\t}\n\t\t\t\t\t]\n\t\t\t\t}\n\t\t\t]\n\t\t}\n\t]\n}\nTransform {\n\ttranslation 428.505500 159.090500 118.949500\n\tchildren [\n\t\tTransform {\n\t\t\trotation 0 0 1 -1.965146\n\t\t\tchildren [\n\t\t\t\tTransform {\n\t\t\t\t\trotation 1 0 0 -0.524970\n\t\t\t\t\tchildren [\n\n\n\t\t\t\t\t\tShape {\n\t\t\t\t\t\t\tappearance Appearance {\n\t\t\t\t\t\t\t\tmaterial Material {\n\t\t\t\t\t\t\t\t\tambientIntensity 1\n\t\t\t\t\t\t\t\t\tdiffuseColor 0.085382 0.000000 0.914618\n\t\t\t\t\t\t\t\t\ttransparency 0.000000\n\t\t\t\t\t\t\t\t}\n\t\t\t\t\t\t\t}\n\t\t\t\t\t\t\tgeometry Cylinder {\n\t\t\t\t\t\t\t\tradius 15.577100\n\t\t\t\t\t\t\t\theight 0.201522\n\t\t\t\t\t\t\t}\n\t\t\t\t\t\t}\n\t\t\t\t\t]\n\t\t\t\t}\n\t\t\t]\n\t\t}\n\t]\n}\nTransform {\n\ttranslation 273.927000 103.918500 44.531900\n\tchildren [\n\t\tTransform {\n\t\t\trotation 0 0 1 -2.883887\n\t\t\tchildren [\n\t\t\t\tTransform {\n\t\t\t\t\trotation 1 0 0 -0.949107\n\t\t\t\t\tchildren [\n\n\n\t\t\t\t\t\tShape {\n\t\t\t\t\t\t\tappearance Appearance {\n\t\t\t\t\t\t\t\tmaterial Material {\n\t\t\t\t\t\t\t\t\tambientIntensity 1\n\t\t\t\t\t\t\t\t\tdiffuseColor 0.085828 0.000000 0.914172\n\t\t\t\t\t\t\t\t\ttransparency 0.000000\n\t\t\t\t\t\t\t\t}\n\t\t\t\t\t\t\t}\n\t\t\t\t\t\t\tgeometry Cylinder {\n\t\t\t\t\t\t\t\tradius 15.577100\n\t\t\t\t\t\t\t\theight 0.229058\n\t\t\t\t\t\t\t}\n\t\t\t\t\t\t}\n\t\t\t\t\t]\n\t\t\t\t}\n\t\t\t]\n\t\t}\n\t]\n}\nTransform {\n\ttranslation 336.567000 90.483750 79.314050\n\tchildren [\n\t\tTransform {\n\t\t\trotation 0 0 1 -2.552306\n\t\t\tchildren [\n\t\t\t\tTransform {\n\t\t\t\t\trotation 1 0 0 -0.728124\n\t\t\t\t\tchildren [\n\n\n\t\t\t\t\t\tShape {\n\t\t\t\t\t\t\tappearance Appearance {\n\t\t\t\t\t\t\t\tmaterial Material {\n\t\t\t\t\t\t\t\t\tambientIntensity 1\n\t\t\t\t\t\t\t\t\tdiffuseColor 0.082981 0.000000 0.917019\n\t\t\t\t\t\t\t\t\ttransparency 0.000000\n\t\t\t\t\t\t\t\t}\n\t\t\t\t\t\t\t}\n\t\t\t\t\t\t\tgeometry Cylinder {\n\t\t\t\t\t\t\t\tradius 15.577100\n\t\t\t\t\t\t\t\theight 0.057854\n\t\t\t\t\t\t\t}\n\t\t\t\t\t\t}\n\t\t\t\t\t]\n\t\t\t\t}\n\t\t\t]\n\t\t}\n\t]\n}\nTransform {\n\ttranslation 383.764500 92.235550 118.984000\n\tchildren [\n\t\tTransform {\n\t\t\trotation 0 0 1 -2.365089\n\t\t\tchildren [\n\t\t\t\tTransform {\n\t\t\t\t\trotation 1 0 0 -0.521839\n\t\t\t\t\tchildren [\n\n\n\t\t\t\t\t\tShape {\n\t\t\t\t\t\t\tappearance Appearance {\n\t\t\t\t\t\t\t\tmaterial Material {\n\t\t\t\t\t\t\t\t\tambientIntensity 1\n\t\t\t\t\t\t\t\t\tdiffuseColor 0.083097 0.000000 0.916903\n\t\t\t\t\t\t\t\t\ttransparency 0.000000\n\t\t\t\t\t\t\t\t}\n\t\t\t\t\t\t\t}\n\t\t\t\t\t\t\tgeometry Cylinder {\n\t\t\t\t\t\t\t\tradius 15.577100\n\t\t\t\t\t\t\t\theight 0.064196\n\t\t\t\t\t\t\t}\n\t\t\t\t\t\t}\n\t\t\t\t\t]\n\t\t\t\t}\n\t\t\t]\n\t\t}\n\t]\n}\nTransform {\n\ttranslation 424.613000 113.309000 158.649500\n\tchildren [\n\t\tTransform {\n\t\t\trotation 0 0 1 -2.153149\n\t\t\tchildren [\n\t\t\t\tTransform {\n\t\t\t\t\trotation 1 0 0 -0.342432\n\t\t\t\t\tchildren [\n\n\n\t\t\t\t\t\tShape {\n\t\t\t\t\t\t\tappearance Appearance {\n\t\t\t\t\t\t\t\tmaterial Material {\n\t\t\t\t\t\t\t\t\tambientIntensity 1\n\t\t\t\t\t\t\t\t\tdiffuseColor 0.083758 0.000000 0.916242\n\t\t\t\t\t\t\t\t\ttransparency 0.000000\n\t\t\t\t\t\t\t\t}\n\t\t\t\t\t\t\t}\n\t\t\t\t\t\t\tgeometry Cylinder {\n\t\t\t\t\t\t\t\tradius 15.577100\n\t\t\t\t\t\t\t\theight 0.104235\n\t\t\t\t\t\t\t}\n\t\t\t\t\t\t}\n\t\t\t\t\t]\n\t\t\t\t}\n\t\t\t]\n\t\t}\n\t]\n}\nTransform {\n\ttranslation 362.712000 51.355400 158.636000\n\tchildren [\n\t\tTransform {\n\t\t\trotation 0 0 1 -2.555508\n\t\t\tchildren [\n\t\t\t\tTransform {\n\t\t\t\t\trotation 1 0 0 -0.343086\n\t\t\t\t\tchildren [\n\n\n\t\t\t\t\t\tShape {\n\t\t\t\t\t\t\tappearance Appearance {\n\t\t\t\t\t\t\t\tmaterial Material {\n\t\t\t\t\t\t\t\t\tambientIntensity 1\n\t\t\t\t\t\t\t\t\tdiffuseColor 0.085086 0.000000 0.914914\n\t\t\t\t\t\t\t\t\ttransparency 0.000000\n\t\t\t\t\t\t\t\t}\n\t\t\t\t\t\t\t}\n\t\t\t\t\t\t\tgeometry Cylinder {\n\t\t\t\t\t\t\t\tradius 15.577100\n\t\t\t\t\t\t\t\theight 0.184307\n\t\t\t\t\t\t\t}\n\t\t\t\t\t\t}\n\t\t\t\t\t]\n\t\t\t\t}\n\t\t\t]\n\t\t}\n\t]\n}\nTransform {\n\ttranslation 406.833000 69.167200 197.641000\n\tchildren [\n\t\tTransform {\n\t\t\trotation 0 0 1 -2.356229\n\t\t\tchildren [\n\t\t\t\tTransform {\n\t\t\t\t\trotation 1 0 0 -0.167434\n\t\t\t\t\tchildren [\n\n\n\t\t\t\t\t\tShape {\n\t\t\t\t\t\t\tappearance Appearance {\n\t\t\t\t\t\t\t\tmaterial Material {\n\t\t\t\t\t\t\t\t\tambientIntensity 1\n\t\t\t\t\t\t\t\t\tdiffuseColor 0.220002 0.000000 0.779998\n\t\t\t\t\t\t\t\t\ttransparency 0.000000\n\t\t\t\t\t\t\t\t}\n\t\t\t\t\t\t\t}\n\t\t\t\t\t\t\tgeometry Cylinder {\n\t\t\t\t\t\t\t\tradius 15.577100\n\t\t\t\t\t\t\t\theight 8.304715\n\t\t\t\t\t\t\t}\n\t\t\t\t\t\t}\n\t\t\t\t\t]\n\t\t\t\t}\n\t\t\t]\n\t\t}\n\t]\n}'],
'name': (1, u'C:\\Users\\fanid\\OneDrive - University College London\\Fanindra\\20SProteasome\\Cryo-EM-20S\\job021\\run_it025_class003_angdist.bild', {})}
	colors = {u'': ((0.188235, 1, 0.780392), 1, u''), u'Ru': ((0.141176, 0.560784, 0.560784), 1, u'default'), u'Re': ((0.14902, 0.490196, 0.670588), 1, u'default'), u'Rf': ((0.8, 0, 0.34902), 1, u'default'), u'Ra': ((0, 0.490196, 0), 1, u'default'), u'Rb': ((0.439216, 0.180392, 0.690196), 1, u'default'), u'Rn': ((0.258824, 0.509804, 0.588235), 1, u'default'), u'Rh': ((0.0392157, 0.490196, 0.54902), 1, u'default'), u'Be': ((0.760784, 1, 0), 1, u'default'), u'Ba': ((0, 0.788235, 0), 1, u'default'), u'Bh': ((0.878431, 0, 0.219608), 1, u'default'), u'Bi': ((0.619608, 0.309804, 0.709804), 1, u'default'), u'Bk': ((0.541176, 0.309804, 0.890196), 1, u'default'), u'Br': ((0.65098, 0.160784, 0.160784), 1, u'default'), u'orange': ((1, 0.498039, 0), 1, u'default'), u'H': ((1, 1, 1), 1, u'default'), u'P': ((1, 0.501961, 0), 1, u'default'), u'Os': ((0.14902, 0.4, 0.588235), 1, u'default'), u'Hg': ((0.721569, 0.721569, 0.815686), 1, u'default'), u'Ge': ((0.4, 0.560784, 0.560784), 1, u'default'), u'Gd': ((0.270588, 1, 0.780392), 1, u'default'), u'Ga': ((0.760784, 0.560784, 0.560784), 1, u'default'),
u'Pr': ((0.85098, 1, 0.780392), 1, u'default'), u'Pt': ((0.815686, 0.815686, 0.878431), 1, u'default'), u'Pu': ((0, 0.419608, 1), 1, u'default'), u'Mg': ((0.541176, 1, 0), 1, u'default'), u'Pb': ((0.341176, 0.34902, 0.380392), 1, u'default'), u'Pa': ((0, 0.631373, 1), 1, u'default'), u'Pd': ((0, 0.411765, 0.521569), 1, u'default'), u'Cd': ((1, 0.85098, 0.560784), 1, u'default'), u'Po': ((0.670588, 0.360784, 0), 1, u'default'), u'Pm': ((0.639216, 1, 0.780392), 1, u'default'), u'Hs': ((0.901961, 0, 0.180392), 1, u'default'), u'Ho': ((0, 1, 0.611765), 1, u'default'), u'Hf': ((0.301961, 0.760784, 1), 1, u'default'), u'Mo': ((0.329412, 0.709804, 0.709804), 1, u'default'), u'He': ((0.85098, 1, 1), 1, u'default'), u'Md': ((0.701961, 0.0509804, 0.65098), 1, u'default'), u'C': ((0.564706, 0.564706, 0.564706), 1, u'default'), u'K': ((0.560784, 0.25098, 0.831373), 1, u'default'), u'Mn': ((0.611765, 0.478431, 0.780392), 1, u'default'), u'O': ((1, 0.0509804, 0.0509804), 1, u'default'), u'Mt': ((0.921569, 0, 0.14902), 1, u'default'), u'S': ((1, 1, 0.188235), 1, u'default'),
u'W': ((0.129412, 0.580392, 0.839216), 1, u'default'), u'Zn': ((0.490196, 0.501961, 0.690196), 1, u'default'), u'Eu': ((0.380392, 1, 0.780392), 1, u'default'), u'Es': ((0.701961, 0.121569, 0.831373), 1, u'default'), u'Er': ((0, 0.901961, 0.458824), 1, u'default'), u'Ni': ((0.313725, 0.815686, 0.313725), 1, u'default'), u'No': ((0.741176, 0.0509804, 0.529412), 1, u'default'), u'Na': ((0.670588, 0.360784, 0.94902), 1, u'default'), u'Nb': ((0.45098, 0.760784, 0.788235), 1, u'default'), u'Nd': ((0.780392, 1, 0.780392), 1, u'default'), u'Ne': ((0.701961, 0.890196, 0.960784), 1, u'default'), u'Np': ((0, 0.501961, 1), 1, u'default'), u'Fr': ((0.258824, 0, 0.4), 1, u'default'), u'Fe': ((0.878431, 0.4, 0.2), 1, u'default'), u'Fm': ((0.701961, 0.121569, 0.729412), 1, u'default'), u'B': ((1, 0.709804, 0.709804), 1, u'default'), u'F': ((0.564706, 0.878431, 0.313725), 1, u'default'), u'Sr': ((0, 1, 0), 1, u'default'), u'N': ((0.188235, 0.313725, 0.972549), 1, u'default'), u'Kr': ((0.360784, 0.721569, 0.819608), 1, u'default'), u'Si': ((0.941176, 0.784314, 0.627451), 1, u'default'),
u'Sn': ((0.4, 0.501961, 0.501961), 1, u'default'), u'Sm': ((0.560784, 1, 0.780392), 1, u'default'), u'V': ((0.65098, 0.65098, 0.670588), 1, u'default'), u'Sc': ((0.901961, 0.901961, 0.901961), 1, u'default'), u'Sb': ((0.619608, 0.388235, 0.709804), 1, u'default'), u'Sg': ((0.85098, 0, 0.270588), 1, u'default'), u'Se': ((1, 0.631373, 0), 1, u'default'), u'Co': ((0.941176, 0.564706, 0.627451), 1, u'default'), u'Cm': ((0.470588, 0.360784, 0.890196), 1, u'default'), u'Cl': ((0.121569, 0.941176, 0.121569), 1, u'default'), u'Ca': ((0.239216, 1, 0), 1, u'default'), u'Cf': ((0.631373, 0.211765, 0.831373), 1, u'default'), u'Ce': ((1, 1, 0.780392), 1, u'default'), u'Xe': ((0.258824, 0.619608, 0.690196), 1, u'default'), u'Lu': ((0, 0.670588, 0.141176), 1, u'default'), u'light green': ((0.564706, 0.933333, 0.564706), 1, u'default'), u'Cs': ((0.341176, 0.0901961, 0.560784), 1, u'default'), u'Cr': ((0.541176, 0.6, 0.780392), 1, u'default'), u'Cu': ((0.784314, 0.501961, 0.2), 1, u'default'), u'La': ((0.439216, 0.831373, 1), 1, u'default'), u'Li': ((0.8, 0.501961, 1), 1, u'default'),
u'Tl': ((0.65098, 0.329412, 0.301961), 1, u'default'), u'Tm': ((0, 0.831373, 0.321569), 1, u'default'), u'Lr': ((0.780392, 0, 0.4), 1, u'default'), u'Th': ((0, 0.729412, 1), 1, u'default'), u'Ti': ((0.74902, 0.760784, 0.780392), 1, u'default'), u'Te': ((0.831373, 0.478431, 0), 1, u'default'), u'Tb': ((0.188235, 1, 0.780392), 1, u'default'), u'Tc': ((0.231373, 0.619608, 0.619608), 1, u'default'), u'Ta': ((0.301961, 0.65098, 1), 1, u'default'), u'Yb': ((0, 0.74902, 0.219608), 1, u'default'), u'Db': ((0.819608, 0, 0.309804), 1, u'default'), u'Zr': ((0.580392, 0.878431, 0.878431), 1, u'default'), u'Dy': ((0.121569, 1, 0.780392), 1, u'default'), u'I': ((0.580392, 0, 0.580392), 1, u'default'), u'salmon': ((0.980392, 0.501961, 0.447059), 1, u'default'), u'U': ((0, 0.560784, 1), 1, u'default'), u'Y': ((0.580392, 1, 1), 1, u'default'), u'Ac': ((0.439216, 0.670588, 0.980392), 1, u'default'), u'Ag': ((0.752941, 0.752941, 0.752941), 1, u'default'), u'Ir': ((0.0901961, 0.329412, 0.529412), 1, u'default'), u'Am': ((0.329412, 0.360784, 0.94902), 1, u'default'), u'Al': ((0.74902, 0.65098, 0.65098), 1, u'default'),
u'As': ((0.741176, 0.501961, 0.890196), 1, u'default'), u'Ar': ((0.501961, 0.819608, 0.890196), 1, u'default'), u'Au': ((1, 0.819608, 0.137255), 1, u'default'), u'At': ((0.458824, 0.309804, 0.270588), 1, u'default'), u'In': ((0.65098, 0.458824, 0.45098), 1, u'default'), u'light gray': ((0.827451, 0.827451, 0.827451), 1, u'default')}
	materials = {u'default': ((0.85, 0.85, 0.85), 30), u'': ((0.85, 0.85, 0.85), 30)}
	pbInfo = {'category': [u'distance monitor'], 'bondInfo': [{'color': (0, None, {}), 'atoms': [], 'label': (0, None, {}), 'halfbond': (0, None, {}), 'labelColor': (0, None, {}), 'labelOffset': (0, None, {}), 'drawMode': (0, None, {}), 'display': (0, None, {})}], 'lineType': (1, 2, {}), 'color': (1, 0, {}), 'optional': {'fixedLabels': (True, False, (1, False, {}))}, 'display': (1, True, {}), 'showStubBonds': (1, False, {}), 'lineWidth': (1, 1, {}), 'stickScale': (1, 1, {}), 'id': [-2]}
	modelAssociations = {}
	colorInfo = (3, (u'green', (0, 1, 0, 1)), {(u'', (1, 1, 1, 1)): [1], (u'yellow', (1, 1, 0, 1)): [0]})
	viewerInfo = {'cameraAttrs': {'center': (240.50277709961, 241.75605010986, 294.99238783446), 'fieldOfView': 15.732792761113, 'nearFar': (760.04851262745, -194.14946019227), 'ortho': False, 'eyeSeparation': 50.8, 'focal': 238.01071166992}, 'viewerAttrs': {'silhouetteColor': None, 'clipping': False, 'showSilhouette': False, 'showShadows': False, 'viewSize': 115.71899847308, 'labelsOnTop': True, 'depthCueRange': (0.5, 1), 'silhouetteWidth': 2, 'singleLayerTransparency': True, 'shadowTextureSize': 2048, 'backgroundImage': [None, 1, 2, 1, 0, 0], 'backgroundGradient': [('Chimera default', [(1, 1, 1, 1), (0, 0, 1, 1)], 1), 1, 0, 0], 'depthCue': True, 'highlight': 0, 'scaleFactor': 0.23937706259701, 'angleDependentTransparency': True, 'backgroundMethod': 0}, 'viewerHL': 2, 'cameraMode': 'mono', 'detail': 1.5, 'viewerFog': None, 'viewerBG': 1}

	replyobj.status("Initializing session restore...", blankAfter=0,
		secondary=True)
	from SimpleSession.versions.v65 import expandSummary
	init(dict(enumerate(expandSummary(colorInfo))))
	replyobj.status("Restoring colors...", blankAfter=0,
		secondary=True)
	restoreColors(colors, materials)
	replyobj.status("Restoring molecules...", blankAfter=0,
		secondary=True)
	restoreMolecules(molInfo, resInfo, atomInfo, bondInfo, crdInfo)
	replyobj.status("Restoring surfaces...", blankAfter=0,
		secondary=True)
	restoreSurfaces(surfInfo)
	replyobj.status("Restoring VRML models...", blankAfter=0,
		secondary=True)
	restoreVRML(vrmlInfo)
	replyobj.status("Restoring pseudobond groups...", blankAfter=0,
		secondary=True)
	restorePseudoBondGroups(pbInfo)
	replyobj.status("Restoring model associations...", blankAfter=0,
		secondary=True)
	restoreModelAssociations(modelAssociations)
	replyobj.status("Restoring camera...", blankAfter=0,
		secondary=True)
	restoreViewer(viewerInfo)

try:
	restoreCoreModels()
except:
	reportRestoreError("Error restoring core models")

	replyobj.status("Restoring extension info...", blankAfter=0,
		secondary=True)


try:
	import StructMeasure
	from StructMeasure.DistMonitor import restoreDistances
	registerAfterModelsCB(restoreDistances, 1)
except:
	reportRestoreError("Error restoring distances in session")


def restoreMidasBase():
	formattedPositions = {'session-start': (0.3297466637391, 115.71899847308, (240.50277709961, 241.75605010986, 294.99238783446), (431.45290398722, 165.63212473285), 238.01071166992, {(1, 0): ((172.441613927, -63.441226290701, 611.55181406789), (-0.907231856439047, 0.2852056796775791, 0.30917321834500894, 95.983201979955)), (0, 0): ((172.4416139270032, -63.44122629070072, 611.5518140678926), (-0.9072318564390455, 0.28520567967758453, 0.3091732183450084, 95.98320197995518))}, {(1, 0, 'VRMLModel'): (False, 0.0, 0.0, 0.0, 0.0, 0.0, 0.0, False, 5.0), (0, 0, 'Volume'): (False, 0.0, 0.0, 0.0, 0.0, 0.0, -1.0, False, 5.0)}, 4, (208.64638868538145, 177.13627486604761, 298.5425143600304), False, 15.732792761113)}
	import Midas
	Midas.restoreMidasBase(formattedPositions)
try:
	restoreMidasBase()
except:
	reportRestoreError('Error restoring Midas base state')


def restoreMidasText():
	from Midas import midas_text
	midas_text.aliases = {}
	midas_text.userSurfCategories = {}

try:
	restoreMidasText()
except:
	reportRestoreError('Error restoring Midas text state')


def restore_cap_attributes():
 cap_attributes = \
  {
   'cap_attributes': [
     {
      'cap_color': None,
      'class': 'Model_Capper_State',
      'display_style': None,
      'surface': ( 0, 0, ),
      'version': 1,
     },
    ],
   'cap_color': None,
   'cap_offset': 0.01,
   'class': 'Caps_State',
   'default_cap_offset': 0.01,
   'mesh_style': False,
   'shown': True,
   'subdivision_factor': 1.0,
   'version': 1,
  }
 import SurfaceCap.session
 SurfaceCap.session.restore_cap_attributes(cap_attributes)
registerAfterModelsCB(restore_cap_attributes)


def restore_volume_data():
 volume_data_state = \
  {
   'class': 'Volume_Manager_State',
   'data_and_regions_state': [
     (
      {
       'available_subsamplings': {},
       'cell_angles': ( 90.0, 90.0, 90.0, ),
       'class': 'Data_State',
       'file_type': 'mrc',
       'grid_id': '',
       'name': u'20S-CBR3-angular-dist.mrc',
       'path': u'20S-CBR3-angular-dist.mrc',
       'rotation': (
         ( 1, 0, 0, ),
         ( 0, 1, 0, ),
         ( 0, 0, 1, ),
        ),
       'symmetries': ( ),
       'version': 6,
       'xyz_origin': None,
       'xyz_step': None,
      },
      [
       {
        'class': 'Volume_State',
        'default_rgba': ( 0.7, 0.7, 0.7, 1, ),
        'region': (
          ( 0, 0, 0, ),
          ( 279, 279, 279, ),
          [ 2, 2, 2, ],
         ),
        'region_list': {
          'class': 'Region_List_State',
          'current_index': 0,
          'named_regions': [ ],
          'region_list': [
            (
             ( 0, 0, 0, ),
             ( 279, 279, 279, ),
            ),
           ],
          'version': 1,
         },
        'rendering_options': {
          'box_faces': False,
          'bt_correction': False,
          'cap_faces': True,
          'class': 'Rendering_Options_State',
          'color_mode': 'auto8',
          'dim_transparency': True,
          'dim_transparent_voxels': True,
          'flip_normals': False,
          'limit_voxel_count': True,
          'line_thickness': 1.0,
          'linear_interpolation': True,
          'maximum_intensity_projection': False,
          'mesh_lighting': True,
          'minimal_texture_memory': False,
          'orthoplane_positions': ( 0, 0, 0, ),
          'orthoplanes_shown': ( False, False, False, ),
          'outline_box_linewidth': 1.0,
          'outline_box_rgb': ( 1.0, 1.0, 1.0, ),
          'projection_mode': 'auto',
          'show_outline_box': False,
          'smooth_lines': False,
          'smoothing_factor': 0.3,
          'smoothing_iterations': 2,
          'square_mesh': True,
          'subdivide_surface': False,
          'subdivision_levels': 1,
          'surface_smoothing': False,
          'two_sided_lighting': True,
          'version': 1,
          'voxel_limit': 2.64,
         },
        'representation': 'surface',
        'session_volume_id': '5{w@Sq0K}l%iq,!d!LKq9~auh;w6;~YC',
        'solid_brightness_factor': 1.0,
        'solid_colors': [
          ( 1.0, 1.0, 1.0, 1, ),
          ( 1.0, 1.0, 1.0, 1, ),
          ( 1.0, 1.0, 1.0, 1, ),
         ],
        'solid_levels': [
          ( -5.794938281178386e-06, 0, ),
          ( 0.01292865167967975, 0.99, ),
          ( 0.055454790592193604, 1, ),
         ],
        'solid_model': None,
        'surface_brightness_factor': 1.0,
        'surface_colors': [
          ( 0.56, 0.56, 0.56, 1.0, ),
         ],
        'surface_levels': [ 0.0022, ],
        'surface_model': {
          'active': True,
          'class': 'Model_State',
          'clip_plane_normal': ( 0.0, 0.0, -1.0, ),
          'clip_plane_origin': ( 0.0, 0.0, 0.0, ),
          'clip_thickness': 5.0,
          'display': True,
          'id': 0,
          'name': u'20S-CBR3-angular-dist.mrc',
          'osl_identifier': u'#0',
          'silhouette': True,
          'subid': 0,
          'use_clip_plane': False,
          'use_clip_thickness': False,
          'version': 5,
          'xform': {
            'class': 'Xform_State',
            'rotation_angle': 93.57317088006893,
            'rotation_axis': ( -0.9338983455365754, 0.2663497883688951, 0.2385197485322595, ),
            'translation': ( 123.86882483788575, -58.435621498702346, 604.6475890268066, ),
            'version': 1,
           },
         },
        'transparency_depth': 0.5,
        'transparency_factor': 0.0,
        'version': 6,
       },
      ],
     ),
    ],
   'version': 2,
  }
 from VolumeViewer import session
 session.restore_volume_data_state(volume_data_state)

try:
  restore_volume_data()
except:
  reportRestoreError('Error restoring volume data')


def restore_volume_dialog():
 volume_dialog_state = \
  {
   'adjust_camera': False,
   'auto_show_subregion': False,
   'box_padding': '0',
   'class': 'Volume_Dialog_State',
   'data_cache_size': '512',
   'focus_volume': '5{w@Sq0K}l%iq,!d!LKq9~auh;w6;~YC',
   'geometry': u'487x674+299+241',
   'histogram_active_order': [ 0, ],
   'histogram_volumes': [ '5{w@Sq0K}l%iq,!d!LKq9~auh;w6;~YC', ],
   'immediate_update': True,
   'initial_colors': (
     ( 0.7, 0.7, 0.7, 1, ),
     ( 1, 1, 0.7, 1, ),
     ( 0.7, 1, 1, 1, ),
     ( 0.7, 0.7, 1, 1, ),
     ( 1, 0.7, 1, 1, ),
     ( 1, 0.7, 0.7, 1, ),
     ( 0.7, 1, 0.7, 1, ),
     ( 0.9, 0.75, 0.6, 1, ),
     ( 0.6, 0.75, 0.9, 1, ),
     ( 0.8, 0.8, 0.6, 1, ),
    ),
   'is_visible': True,
   'max_histograms': '6',
   'representation': 'surface',
   'selectable_subregions': False,
   'show_on_open': True,
   'show_plane': True,
   'shown_panels': [
     'Brightness and Transparency',
     'Data set list',
     'Zone',
     'Data display options',
     'Threshold and Color',
     'Display style',
    ],
   'subregion_button': 'middle',
   'use_initial_colors': True,
   'version': 12,
   'voxel_limit_for_open': '256',
   'voxel_limit_for_plane': '256',
   'zone_radius': 2.0,
  }
 from VolumeViewer import session
 session.restore_volume_dialog_state(volume_dialog_state)

try:
  restore_volume_dialog()
except:
  reportRestoreError('Error restoring volume dialog')

geomData = {'AxisManager': {}, 'CentroidManager': {}, 'PlaneManager': {}}

try:
	from StructMeasure.Geometry import geomManager
	geomManager._restoreSession(geomData)
except:
	reportRestoreError("Error restoring geometry objects in session")


def restorePalettes():
	from chimera import palettes
	palettes._restore_session({'test_pallet_one': ([(0.8431372549019608, 0.18823529411764706, 0.15294117647058825, 1), (0.9568627450980393, 0.42745098039215684, 0.2627450980392157, 1), (0.9921568627450981, 0.6823529411764706, 0.3803921568627451, 1), (0.996078431372549, 0.8784313725490196, 0.5647058823529412, 1), (0.8784313725490196, 0.9529411764705882, 0.9725490196078431, 1), (0.6705882352941176, 0.8509803921568627, 0.9137254901960784, 1), (0.4549019607843137, 0.6784313725490196, 0.8196078431372549, 1), (0.27058823529411763, 0.4588235294117647, 0.7058823529411765, 1)], 0)})
try:
	restorePalettes()
except:
	reportRestoreError('Error restoring Palettes')

def restoreSession_RibbonStyleEditor():
	import SimpleSession
	import RibbonStyleEditor
	userScalings = [('aa', [[0.25, 0.25], [1.7, 0.25], [1.5, 0.25], [0.25, 0.25, 3, 0.25], [1.7, 0.25]]), ('test1', [[0.4, 0.4], [1.3, 0.4], [1.3, 0.4], [1.95, 0.4, 0.2, 0.4], [0.9, 0.4]]), ('slim', [[0.2, 0.2], [0.6, 0.2], [0.6, 0.2], [1, 0.2, 0.2, 0.2], [0.6, 0.2]]), ('irina', [[0.25, 0.2], [1.4, 0.1], [1.3, 0.1], [2.5, 0.15, 0.1, 0.15], [1.5, 0.15]]), ('SUPERFAT', [[0.7, 0.7], [1.6, 0.7], [1.6, 0.7], [3.1, 0.35, 0.35, 0.35], [0.7, 0.7]]), ('60%', [[0.15, 0.15], [0.9, 0.15], [0.9, 0.15], [1.8, 0.15, 0.15, 0.15], [0.9, 0.15]]), ('wider', [[0.25, 0.25], [1.35, 0.25], [1.2, 0.25], [2.2, 0.25, 0.25, 0.25], [0.9, 0.25]]), ('60_percent', [[0.15, 0.15], [0.9, 0.15], [0.9, 0.15], [2.4, 0.15, 0.15, 0.15], [0.9, 0.15]]), ('paper', [[0.35, 0.35], [1.2, 0.35], [1.1, 0.35], [1.8, 0.25, 0.25, 0.25], [0.9, 0.25]]), ('FAT', [[0.75, 0.75], [2.7, 0.75], [2.7, 0.75], [5.4, 0.75, 0.75, 0.75], [2.7, 0.75]]), ('BS', [[0.3, 0.3], [1.5, 0.3], [1.5, 0.3], [3, 0.3, 0.25, 0.3], [1.5, 0.3]]), ('ssccmv_ribbon_scale', [[0.3, 0.3], [1.25, 0.5], [1.25, 0.5], [2.25, 0.25, 0.25, 0.25], [1.5, 0.25]]),
('thick', [[0.25, 0.3], [0.9, 0.3], [0.9, 0.3], [1.8, 0.25, 0.25, 0.25], [0.9, 0.25]]), ('spaghetti', [[0.25, 0.25], [0.25, 0.25], [0.25, 0.25], [0.25, 0.25, 0.25, 0.25], [0.25, 0.25]]), ('for3Dprint1', [[0.5, 0.5], [0.9, 0.5], [0.9, 0.5], [1.8, 0.5, 0.5, 0.5], [0.9, 0.5]]), ('ribbons 1', [[0.5, 0.5], [1.3, 0.35], [1.3, 0.35], [1.8, 0.25, 0.25, 0.25], [1.5, 0.4]]), ('encyclo_virol_2006_FAT', [[0.6, 0.6], [1.5, 0.6], [1.5, 0.6], [3, 0.25, 0.25, 0.25], [0.6, 0.6]]), ('40%', [[0.1, 0.1], [0.6, 0.1], [0.6, 0.1], [1.2, 0.1, 0.1, 0.1], [0.6, 0.1]]), ('delgado', [[0.25, 0.1], [0.9, 0.1], [0.9, 0.1], [1.8, 0.1, 0.25, 0.1], [0.9, 0.1]]), ('thick_ribbons', [[0.25, 0.25], [0.9, 0.25], [0.9, 0.25], [1.8, 0.25, 0.25, 0.25], [0.9, 0.25]]), ('histon_1_s1', [[0.25, 0.25], [1.5, 0.25], [1.5, 0.25], [3, 0.25, 0.25, 0.25], [1.5, 0.25]]), ('licorice', [[0.35, 0.35], [0.35, 0.35], [0.35, 0.35], [0.35, 0.35, 0.35, 0.35], [0.35, 0.35]]), ('no-helix', [[0.25, 0.25], [0.25, 0.25], [1.5, 0.25], [3, 0.25, 0.25, 0.25], [1.5, 0.25]]), ('thinturn', [[0.1, 0.25], [1.5, 0.25], [1.5, 0.25], [3, 0.25, 0.25, 0.25], [1.5, 0.25]]),
('linguini', [[0.1, 0.1], [0.1, 0.1], [0.1, 0.1], [0.1, 0.1, 0.1, 0.1], [0.1, 0.1]]), ('minus_20%', [[0.2, 0.2], [1.2, 0.2], [1.2, 0.2], [2.4, 0.2, 0.2, 0.2], [1.2, 0.2]]), ('Tesis', [[0.25, 0.25], [1.1, 1], [1, 0.5], [1.8, 0.25, 0.25, 0.25], [0.9, 0.25]]), ('irina_3', [[0.2, 0.2], [1, 0.2], [1, 0.2], [2, 0.2, 0.1, 0.1], [0.8, 0.2]]), ('irina_2', [[0.2, 0.2], [1.3, 0.2], [1.2, 0.2], [2, 0.2, 0.2, 0.2], [0.9, 0.2]]), ('60percent', [[0.15, 0.15], [0.9, 0.15], [0.9, 0.15], [1.8, 0.15, 0.15, 0.15], [0.9, 0.15]]), ('edged thick', [[0.25, 0.25], [0.9, 0.35], [0.9, 0.35], [1.8, 0.25, 0.25, 0.25], [0.9, 0.25]]), ('plump', [[0.3, 0.3], [1.2, 0.3], [1.2, 0.3], [2, 0.3, 0.3, 0.3], [1.2, 0.3]]), ('extrafatty', [[0.5, 0.35], [1.2, 0.35], [1.2, 0.35], [1.9, 0.25, 0.25, 0.25], [0.9, 0.25]]), ('helen1', [[0.25, 0.25], [2, 0.5], [0.9, 0.25], [1.8, 0.25, 0.25, 0.25], [0.9, 0.25]]), ('helen2', [[0.4, 0.4], [1.7, 0.4], [2, 0.4], [2, 0.4, 0.4, 0.4], [0.9, 0.25]]), ('MY DEFAULT', [[0.25, 0.25], [0.9, 0.25], [0.9, 0.25], [1.8, 0.25, 0.25, 0.25], [0.9, 0.25]]),
('maya', [[0.2, 0.2], [1.2, 0.2], [1.2, 0.2], [1.8, 0.2, 0.2, 0.2], [0.9, 0.2]]), ('fatty', [[0.35, 0.25], [0.95, 0.25], [0.95, 0.25], [1.9, 0.25, 0.25, 0.25], [0.9, 0.25]]), ('4times', [[1, 1], [3.6, 1], [3.6, 1], [1.8, 0.25, 0.25, 0.25], [0.9, 0.25]]), ('80percent', [[0.2, 0.2], [1.2, 0.2], [1.2, 0.2], [2.4, 0.2, 0.2, 0.2], [1.2, 0.2]]), ('Liz1', [[0.5, 0.5], [0.9, 0.25], [0.9, 0.25], [1.8, 0.25, 0.25, 0.25], [0.9, 0.25]]), ('thin even', [[0.4, 0.4], [0.4, 0.4], [0.4, 0.4], [0.4, 0.4, 0.4, 0.4], [1.5, 0.25]]), ('ribbons_EC_wide', [[0.5, 0.5], [1.3, 0.3], [1.3, 0.3], [1.8, 0.2, 0.2, 0.2], [1.4, 0.4]]), ('Sean-Balloony', [[0.35, 0.35], [1.35, 0.45], [1.35, 0.45], [2, 0.45, 0.35, 0.35], [1, 1]]), ('20%', [[0.05, 0.05], [0.3, 0.05], [0.3, 0.05], [0.6, 0.05, 0.05, 0.05], [0.3, 0.05]]), ('ribbons_ECribosome', [[0.35, 0.35], [1.2, 0.2], [1.2, 0.2], [1.8, 0.2, 0.2, 0.2], [1.2, 0.4]]), ('for3Dprint1round', [[0.8, 0.8], [1.5, 0.8], [1.5, 0.8], [2.4, 0.8, 0.8, 0.8], [1, 0.6]]), ('slimrib', [[0.2, 0.2], [1, 0.2], [1, 0.2], [0.2, 0.2, 2, 0.2], [1, 0.2]]),
('testdefault', [[0.25, 0.25], [1.5, 0.25], [1.5, 0.25], [3, 0.25, 0.25, 0.25], [1.5, 0.25]]), ('thin2', [[0.25, 0.15], [0.4, 0.15], [0.4, 0.15], [1, 0.15, 0.25, 0.15], [1.5, 0.25]]), ('thesis_parameters', [[0.3, 0.3], [1.44, 0.7], [2.16, 0.7], [3, 0.7, 0.6, 0.7], [1.08, 0.3]]), ('narrow nucleic - gary', [[0.2, 0.2], [0.9, 0.2], [0.95, 0.2], [1.8, 0.2, 0.2, 0.2], [0.35, 0.2]]), ('barrel', [[0.75, 0.75], [2, 0.75], [2, 0.75], [2.6, 0.75, 0.75, 0.75], [0.9, 0.25]]), ('wide', [[0.5, 0.5], [1.3, 0.3], [1.3, 0.3], [1.8, 0.2, 0.2, 0.2], [1.4, 0.4]]), ('user default', [[0.25, 0.25], [1.5, 0.25], [1.5, 0.25], [0.25, 0.25, 3, 0.25], [1.5, 0.25]]), ('fatz', [[0.25, 0.25], [2.5, 0.25], [2.5, 0.25], [3, 0.25, 0.25, 0.25], [1.5, 0.25]]), ('default', [[0.25, 0.25], [1.5, 0.25], [1.5, 0.25], [0.25, 0.25, 3, 0.25], [1.5, 0.25]]), ('narrow nucleic 2 -gary', [[0.2, 0.2], [0.9, 0.2], [0.95, 0.2], [1.8, 0.2, 0.2, 0.2], [0.35, 0.35]]), ('slim2029', [[0.2, 0.2], [1.2, 0.2], [1.2, 0.2], [2.4, 0.2, 0.2, 0.2], [1.2, 0.2]]), ('petra', [[0.4, 0.4], [1, 0.4], [2, 0.4], [2, 0.4, 0.4, 0.4], [0.9, 0.25]]),
('Sean-Balloony-super', [[0.8, 0.8], [1.35, 0.45], [1.35, 0.45], [2, 0.45, 0.35, 0.35], [1, 1]]), ('Margy_medium', [[0.45, 0.25], [0.7, 0.25], [0.7, 0.25], [1.5, 0.25, 0.45, 0.25], [1.5, 0.25]]), ('encyclo_virol_2006_STD', [[0.4, 0.4], [1.5, 0.4], [1.5, 0.4], [3, 0.25, 0.25, 0.25], [0.4, 0.4]]), ('thin', [[0.15, 0.15], [0.75, 0.15], [0.75, 0.15], [1.75, 0.15, 0.15, 0.15], [1.5, 0.25]]), ('Margy_thin', [[0.25, 0.25], [0.4, 0.25], [0.4, 0.25], [1.5, 0.25, 0.25, 0.25], [1.5, 0.25]]), ('skinny', [[0.25, 0.25], [0.75, 0.25], [0.75, 0.25], [1.5, 0.25, 0.25, 0.25], [1.5, 0.25]]), ('paper1', [[0.3, 0.3], [1.1, 0.3], [1.05, 0.3], [1.8, 0.3, 0.3, 0.3], [0.9, 0.25]]), ('Ribbon', [[0.5, 0.5], [1.5, 0.5], [1.5, 0.5], [2, 0.5, 0.5, 0.5], [1, 0.5]])]
	userXSections = [('', ([(4, 4), (5, 5), (6, 5), (7, 4), (7, 3), (6, 2), (5, 2), (4, 3)], 1, 1, 1, 10)), ('diamond', ([(3, 3), (0, 5), (3, 7), (7, 7), (10, 5), (7, 3)], 0, 1, 1, 10)), ('large_octagon', ([(1, 3), (1, 5), (3, 7), (5, 7), (7, 5), (7, 3), (5, 1), (3, 1)], 1, 1, 1, 8)), ('ibeam', ([(10, 0), (8, 0), (8, 4), (2, 4), (2, 0), (0, 0), (0, 10), (2, 10), (2, 6), (8, 6), (8, 10), (10, 10)], 0, 1, 1, 10)), ('octagon', ([(4, 4), (5, 5), (6, 5), (7, 4), (7, 3), (6, 2), (5, 2), (4, 3)], 1, 1, 1, 10)), ('wave', ([(18, 18), (18, 19), (18, 31), (31, 31), (31, 18)], True, True, True, 50)), ('ocatagon', ([(4, 4), (5, 5), (6, 5), (7, 4), (7, 3), (6, 2), (5, 2), (4, 3)], 1, 1, 1, 10)), ('thin_round_square', ([(4, 2), (5, 2), (6, 5), (4, 3), (4, 4), (4, 5), (6, 4), (5, 4), (5, 3), (6, 3)], True, True, True, 10)), ('aitch', ([(0, 0), (0, 10), (3, 10), (3, 6), (7, 6), (7, 10), (10, 10), (10, 0), (7, 0), (7, 4), (3, 4), (3, 0), (0, 0)], 1, True, False, 10))]
	userResidueClasses = [('aa-nomain-ca-o', ('CA', 'O', False, False, {})), ('aa-camain-ca-n', ('CA', 'N', False, False, {'CA': 0.5})), ('aa-camain-ca-o', ('CA', 'O', False, False, {'CA': 0.5})), ('aa-camain-ca-c', ('CA', 'C', False, False, {'CA': 0.5})), ('pguide', ('P', "C1'", False, True, {"C5'": 0.5, 'P': 0.166667, 'O2P': 0.166667, 'O1P': 0.166667, 'O3P': 0.166667, "O5'": 0.333333, 'O3T': 1, "O3'": 1, 'O5T': 0})), ('aa-nomain-c-o', ('C', 'O', False, False, {})), ('pguiderot', ('P', "C1'", 1, True, {"C5'": 0.5, 'P': 0.166667, 'O2P': 0.166667, 'O1P': 0.166667, 'O3P': 0.166667, "O5'": 0.333333, 'O3T': 1, "O3'": 1, 'O5T': 0}))]
	residueData = []
	flags = RibbonStyleEditor.NucleicDefault1
	SimpleSession.registerAfterModelsCB(RibbonStyleEditor.restoreState,
				(userScalings, userXSections,
				userResidueClasses, residueData, flags))
try:
	restoreSession_RibbonStyleEditor()
except:
	reportRestoreError("Error restoring RibbonStyleEditor state")

trPickle = 'gAJjQW5pbWF0ZS5UcmFuc2l0aW9ucwpUcmFuc2l0aW9ucwpxASmBcQJ9cQMoVQxjdXN0b21fc2NlbmVxBGNBbmltYXRlLlRyYW5zaXRpb24KVHJhbnNpdGlvbgpxBSmBcQZ9cQcoVQZmcmFtZXNxCEsBVQ1kaXNjcmV0ZUZyYW1lcQlLAVUKcHJvcGVydGllc3EKXXELVQNhbGxxDGFVBG5hbWVxDVUMY3VzdG9tX3NjZW5lcQ5VBG1vZGVxD1UGbGluZWFycRB1YlUIa2V5ZnJhbWVxEWgFKYFxEn1xEyhoCEsUaAlLAWgKXXEUaAxhaA1VCGtleWZyYW1lcRVoD2gQdWJVBXNjZW5lcRZoBSmBcRd9cRgoaAhLAWgJSwFoCl1xGWgMYWgNVQVzY2VuZXEaaA9oEHVidWIu'
scPickle = 'gAJjQW5pbWF0ZS5TY2VuZXMKU2NlbmVzCnEBKYFxAn1xA1UHbWFwX2lkc3EEfXNiLg=='
kfPickle = 'gAJjQW5pbWF0ZS5LZXlmcmFtZXMKS2V5ZnJhbWVzCnEBKYFxAn1xA1UHZW50cmllc3EEXXEFc2Iu'
def restoreAnimation():
	'A method to unpickle and restore animation objects'
	# Scenes must be unpickled after restoring transitions, because each
	# scene links to a 'scene' transition. Likewise, keyframes must be 
	# unpickled after restoring scenes, because each keyframe links to a scene.
	# The unpickle process is left to the restore* functions, it's 
	# important that it doesn't happen prior to calling those functions.
	import SimpleSession
	from Animate.Session import restoreTransitions
	from Animate.Session import restoreScenes
	from Animate.Session import restoreKeyframes
	SimpleSession.registerAfterModelsCB(restoreTransitions, trPickle)
	SimpleSession.registerAfterModelsCB(restoreScenes, scPickle)
	SimpleSession.registerAfterModelsCB(restoreKeyframes, kfPickle)
try:
	restoreAnimation()
except:
	reportRestoreError('Error in Animate.Session')

def restoreLightController():
	import Lighting
	Lighting._setFromParams({'ratio': 1.25, 'brightness': 1.16, 'material': [30.0, (0.85, 0.85, 0.85), 1.0], 'back': [(0.3574067443365933, 0.6604015517481455, -0.6604015517481456), (1.0, 1.0, 1.0), 0.0], 'mode': 'two-point', 'key': [(-0.3574067443365933, 0.6604015517481455, 0.6604015517481456), (1.0, 1.0, 1.0), 1.0], 'contrast': 0.83, 'fill': [(0.2505628070857316, 0.2505628070857316, 0.9351131265310294), (1.0, 1.0, 1.0), 0.0]})
try:
	restoreLightController()
except:
	reportRestoreError("Error restoring lighting parameters")


def restore_hide_dust():
 hide_dust_state = \
   {
    'class': 'Hide_Dust_State',
    'dust_table': {
      ( 0, 0, ): ( 'size', 30.1, ),
     },
    'version': 1,
   }
 try:
  import HideDust.session
  HideDust.session.restore_hide_dust_state(hide_dust_state)
 except:
  reportRestoreError('Error restoring hide dust')

registerAfterModelsCB(restore_hide_dust)


def restore_surface_zones():
 surface_zone_state = \
   {
    'class': 'Surface_Zone_State',
    'version': 3,
    'zone_table': {},
   }
 try:
  import SurfaceZone.session
  SurfaceZone.session.restore_surface_zone_state(surface_zone_state)
 except:
  reportRestoreError('Error restoring surface zones')

registerAfterModelsCB(restore_surface_zones)


def restoreRemainder():
	from SimpleSession.versions.v65 import restoreWindowSize, \
	     restoreOpenStates, restoreSelections, restoreFontInfo, \
	     restoreOpenModelsAttrs, restoreModelClip, restoreSilhouettes

	curSelIds =  []
	savedSels = []
	openModelsAttrs = { 'cofrMethod': 4 }
	windowSize = (1874, 1124)
	xformMap = {0: (((-0.93389834553658, 0.26634978836889, 0.23851974853226), 93.573170880069), (123.86882483788, -58.435621498702, 604.6475890268), True)}
	fontInfo = {'face': ('Sans Serif', 'Normal', 16)}
	clipPlaneInfo = {}
	silhouettes = {0: True, 1: True}

	replyobj.status("Restoring window...", blankAfter=0,
		secondary=True)
	restoreWindowSize(windowSize)
	replyobj.status("Restoring open states...", blankAfter=0,
		secondary=True)
	restoreOpenStates(xformMap)
	replyobj.status("Restoring font info...", blankAfter=0,
		secondary=True)
	restoreFontInfo(fontInfo)
	replyobj.status("Restoring selections...", blankAfter=0,
		secondary=True)
	restoreSelections(curSelIds, savedSels)
	replyobj.status("Restoring openModel attributes...", blankAfter=0,
		secondary=True)
	restoreOpenModelsAttrs(openModelsAttrs)
	replyobj.status("Restoring model clipping...", blankAfter=0,
		secondary=True)
	restoreModelClip(clipPlaneInfo)
	replyobj.status("Restoring per-model silhouettes...", blankAfter=0,
		secondary=True)
	restoreSilhouettes(silhouettes)

	replyobj.status("Restoring remaining extension info...", blankAfter=0,
		secondary=True)
try:
	restoreRemainder()
except:
	reportRestoreError("Error restoring post-model state")
from SimpleSession.versions.v65 import makeAfterModelsCBs
makeAfterModelsCBs()

from SimpleSession.versions.v65 import endRestore
replyobj.status('Finishing restore...', blankAfter=0, secondary=True)
endRestore({})
replyobj.status('', secondary=True)
replyobj.status('Restore finished.')
