# Supplementary material for: Allosteric regulation of the 20S proteasome by the Catalytic Core Regulators (CCRs) family
Source: Nat Commun. 2023 May 30;14:3126. doi: 10.1038/s41467-023-38404-w (PMC10229617; doi:10.1038/s41467-023-38404-w)
Supplement: Supplementary file 7 — Source Data [file 41467_2023_38404_MOESM7_ESM.xlsx]

## Sheet: Figure 2
	Fig. 2A									Fig. 2B
			1/v									1/v
	Substrate (1/s)		n=1	n=2	n=3		average (1/v)			Substrate (1/s)		n=1	n=2	n=3		average (1/v)
	0.16	20S	3.33762	4.09992	3.35142		3.59632			0.16	20S	3.33762	3.35142	2.89158		3.19354
	0.08		1.49061	1.39891	1.47275		1.45409			0.08		1.49061	1.47275	1.1782		1.38052
	0.04		0.700018	0.542302	0.675074		0.639132			0.04		0.700018	0.675074	0.626688		0.66726
	0.02		0.433319	0.349777	0.443203		0.408766			0.02		0.433319	0.443203	0.307447		0.394656
	0.01		0.283971	0.414153	0.344917		0.347681			0.01		0.283971	0.344917	0.175632		0.268173
	0.005		0.29033	0.395716	0.306836		0.330961			0.005		0.29033	0.306836	0.166874		0.25468
	0.0025		0.166952	0.19239	0.226919		0.195421			0.0025		0.166952	0.226919	0.169542		0.187805
		20S+CBR3 5uM	5.02459	5.81209	5.24771		5.36146
			3.57467	2.31784	2.47541		2.78931				20S+PGDH 5 uM	3.93177	3.97205	3.48932		3.79772
			1.08427	1.0869	1.3007		1.15729					2.02375	1.68107	1.71869		1.80784
				0.70506	0.819736		0.762398					1.03813	0.894641	0.996754		0.97651
			0.570939	0.586535	0.729678		0.629051					0.56399	0.55808	0.501672		0.541247
			0.552137	0.36983	0.62181		0.514592					0.436752	0.391968	0.355263		0.394661
			0.293993	0.340452	0.430365		0.354936					0.353627	0.321087	0.421367		0.36536
												0.371603	0.450491	0.439279		0.420458
		20S+CBR3 10 uM	8.8331	9.88577	7.65636		8.79174
			4.31955	4.92707	4.26216		4.50293				20S+PGDH 10 uM	4.43949	4.712	4.08255		4.41134
			1.95037	2.42947	1.82057		2.0668					2.2914	2.13987	1.98601		2.13909
			1.27279	1.51939	1.39743		1.39654					1.2816	1.37302	1.11099		1.2552
			0.94358	1.66809	1.50548		1.37238					0.697834	0.622549	0.60387		0.641418
			0.701953	1.24588	0.903026		0.950288					0.450769	0.414434	0.412698		0.425967
			0.393418	0.718591	0.521885		0.544631					0.406747	0.364463	0.376411		0.38254
												0.4109	0.395917	0.413214		0.406677
	Fig. 2C									Fig. 2D
		20S	Substrate (µM)	n=1	n=2	n=3					20S	Substrate (µM)	n=1	n=2	n=3
			6.25	1.22412	0.48321	0.735192						6.25	1.22412	0.48321	0.735192
			12.5	2.66909	1.21578	1.08816						12.5	2.66909	1.21578	1.08816
			25	5.60812	2.51321	4.27907						25	5.60812	2.51321	4.27907
			50	7.82955	5.39892	7.78018						50	7.82955	5.39892	7.78018
			75	10.7812	6.49186	10.6967						75	10.7812	6.49186	10.6967
			100	10.2402	14.2125	11.4924						100	10.2402	14.2125	11.4924
			125	10.0792	12.1887	9.228						125	10.0792	12.1887	9.228
			150	10.9634	10.5817	9.86743						150	10.9634	10.5817	9.86743
			200	11.0842	13.8414	13.641						200	11.0842	13.8414	13.641
			300	11.8305	9.57316	15.833						300	11.8305	9.57316	15.833
			400	11.9417	10.4098	15.3294						400	11.9417	10.4098	15.3294
		20S+CBR3 10 µM	Substrate (µM)	n=1	n=2	n=3					20S+PGDH 10 µM	Substrate (µM)	n=1	n=2	n=3
			6.25	0.334924	0.381457	0.274185						6.25	0.415848	0.426722	0.296904
			12.5	0.617134	0.843359	0.569764						12.5	1.08	0.895858	1.18913
			25	1.36651	1.72686	2.06079						25	2.32996	1.50087	2.38326
			50	2.52579	3.77654	3.78332						50	4.62508	3.01917	4.2136
			75	3.73492	4.4819	3.69515						75	5.69159	5.26154	5.01917
			100	4.68379	5.55402	3.82117						100	6.25347	5.375	5.87895
			125	4.92359	5.49661	4.61207						125	6.97458	6.35084	5.30424
			150	4.71	5.90792	4.73766						150	6.77173	5.66251	5.21623
			200	4.87739	5.89034	4.73766						200	6.73219	6.85724	5.28258
			300	4.6894	5.03334	5.80169						300	6.32739	6.81801	5.41512
			400	4.79528	5.46298	5.36208						400	6.04199	6.65789	5.55433
Michaelis-Menten	20S	20S+CBR3	20S+PGDH
Best-fit values
Vmax	15.26	6.405	7.551
Km	54.92	49.91	44.67
95% CI (profile likelihood)
Vmax	13.40 to 17.59	5.827 to 7.082	6.874 to 8.340
Km	35.35 to 84.46	36.03 to 68.68	31.91 to 62.02
Goodness of Fit
Degrees of Freedom	31	31	31
R squared	0.8477	0.9048	0.8941
Sum of Squares	102	10.85	17.06
Sy.x	1.814	0.5916	0.7418
Constraints
Km	Km > 0	Km > 0	Km > 0
Number of points
# of X values	33	33	33
# Y values analyzed	33	33	33

## Sheet: Figure 3
Fig. 3A	Archaea				Fig. 3B	Yeast				Fig. 3C	Human
	Exp 1 Rank	Exp 2 Rank	Exp 3 Rank			Exp 1 Rank	Exp 2 Rank	Exp 3 Rank			Exp 1 Rank	Exp 2 Rank	Exp 3 Rank
CBR3 197-211	191	191	192		NQO1 134-148	178	168	181		CBR3 197-211	185	185	181
CBR3 192-206	189	192	191		DJ1 50-64	148	184	184		CBR3 71-85	178	184	180
CBR3 1-15	192	188	186		TA DJ1 172-186	184	159	162		TA DJ1 172-186	174	174	183
NQO1 137-151	180	189	190		DJ1 155-169	128	185	179		CBR3 64-78	161	183	177
NQO1 134-148	187	182	187		Hsp32 169-183	180	129	183		TA DJ1 50-64	180	162	178
NQO1 246-260	188	183	184		CBR3 162-176	158	162	172		CBR3 66-82	154	182	184
DJ1 141-156	186	186	171		Hsp32 64-78	133	174	176		TA DJ1 99-113	148	181	185
Hsp32 218-232	160	185	180		DJ1 141-156	154	176	151		NQO1 134-148	184	161	168
CBR3 66-82	135	187	188		Hsp32 223-237	126	175	180		NQO1 127-141	177	168	167
Hsp32 223-237	145	176	178		NQO1 260-274	173	137	169		Hsp32 99-113	181	165	162
CBR3 30-44	169	164	160		DJ1 71-85	113	180	182		TA DJ1 169-183	155	178	174
TA DJ1 169-183	185	126	181		TA DJ1 1-15	120	179	173		NQO1 248-262	168	179	155
CBR3 107-121	177	140	174		DJ1 22-36	136	157	178		NQO1 260-274	156	177	169
NQO1 43-57	183	159	147		NQO1 137-151	167	133	168		CBR3 206-220	167	170	160
TA DJ1 172-186	147	170	149		DJ1 99-113	118	178	170		CBR3 1-15	157	172	165
CBR3 8-22	181	149	126		Hsp32 29-43	140	142	171		DJ1 22-36	175	147	164
NQO1 127-141	116	163	173		TA DJ1 22-36	135	163	152		CBR3 15-29	144	166	175
DJ1 71-85	172	169	105		CBR3 50-64	176	115	159		DJ1 148-162	169	140	171
Hsp32 141-155	176	92	177		NQO1 218-233	119	183	143		Hsp32 169-183	138	180	154
CBR3 64-78	76	184	185		TA DJ1 36-50	157	148	137		TA DJ1 29-43	141	155	176
DJ1 50-64	170	120	153		Hsp32 36-50	162	153	125		NQO1 43-57	165	152	143
CBR3 71-85	81	179	183		Hsp32 162-176	121	156	161		Hsp32 92-106	176	118	163
DJ1 113-127	182	174	84		TA DJ1 29-43	182	107	145		CBR3 192-206	173	173	110
NQO1 15-29	152	128	158		NQO1 191-205	129	160	144		NQO1 57-71	137	164	151
Hsp32 169-183	78	168	182		Hsp32 57-71	98	171	164		NQO1 106-120	119	150	182
DJ1 148-162	184	178	64		TA DJ1 169-183	185	94	153		Hsp32 36-50	153	160	130
DJ1 85-99	167	172	70		DJ1 15-29	156	102	167		DJ1 141-156	172	97	173
CBR3 206-220	87	153	161		DJ1 85-99	165	96	160		DJ1 162-176	139	145	157
CBR3 162-176	134	135	130		NQO 150-164	153	122	146		Hsp32 183-197	127	167	145
TA DJ1 85-99	71	156	170		NQO1 57-71	76	158	185		CBR3 211-225	115	175	142
TA DJ1 99-113	47	171	179		NQO1 253-267	110	144	165		Hsp32 218-232	151	139	141
DJ1 99-113	179	173	35		TA DJ1 99-113	137	118	163		DJ1 85-99	162	105	158
CBR3 190-204	19	190	175		CBR3 8-22	138	139	139		DJ1 1-15	179	128	115
CBR3 127-141	173	67	137		Hsp32 1-15	117	128	166		Hsp32 120-134	166	129	126
Hsp32 8-22	118	102	156		DJ1 113-127	125	147	138		CBR3 107-121	117	157	147
DJ1 134-148	162	167	43		CBR3 134-148	152	127	126		Hsp32 78-92	159	144	117
NQO1 85-99	165	162	44		NQO1 85-99	86	181	136		NQO1 78-92	147	153	116
CBR3 57-71	14	180	176		NQO1 155-169	79	145	175		DJ1 15-29	160	102	153
CBR3 22-36	151	114	104		DJ1 57-71	56	164	177		NQO1 246-260	121	146	148
DJ1 15-29	138	62	168		NQO1 162-176	106	132	157		NQO1 1-16	182	125	101
Hsp32 1-15	37	157	169		TA DJ1 106-120	131	117	142		DJ1 155-169	143	86	172
NQO1 141-155	84	111	167		NQO1 78-92	122	126	141		NQO1 137-151	104	159	137
NQO1 260-274	40	150	172		CBR3 22-36	84	170	135		TA DJ1 120-134	112	158	125
NQO1 191-205	146	139	76		CBR3 88-102	93	141	154		DJ1 169-183	146	123	124
NQO1 196-210	142	146	71		DJ1 29-43	149	104	127		NQO1 259-273	149	156	84
NQO1 106-120	139	155	60		DJ1 53-69	52	152	174		Hsp32 223-237	103	119	166
Hsp32 162-176	41	145	164		NQO1 29-43	114	116	148		NQO1 239-253	142	176	69
DJ1 78-92	163	154	30		NQO1 15-29	88	130	158		Hsp32 1-15	124	121	138
TA DJ1 162-176	132	95	119		NQO1 99-113	82	173	120		NQO1 236-250	140	137	104
Hsp32 106-120	168	74	103		NQO1 232-246	80	182	111		DJ1 165-179	164	127	87
Hsp32 71-85	123	132	89		NQO1 106-120	90	177	105		Hsp32 176-190	77	122	179
NQO1 155-169	106	141	95		CBR3 78-92	99	140	133		TA DJ1 92-106	89	141	144
CBR3 211-225	83	121	138		TA DJ1 155-169	170	68	131		NQO1 148-162	136	67	170
DJ1 155-169	143	175	22		Hsp32 141-155	104	108	149		DJ1 36-50	183	71	118
CBR3 134-148	175	68	97		DJ1 169-183	150	86	121		DJ1 53-69	150	90	129
TA DJ1 22-36	153	118	68		Hsp32 71-85	175	72	109		DJ1 8-22	131	109	127
TA DJ1 92-106	12	161	166		Hsp32 99-113	116	155	84		Hsp32 106-120	122	113	132
TA DJ1 1-15	102	127	109		TA DJ1 113-127	67	161	122		DJ1 71-85	109	124	131
DJ1 57-71	144	70	122		DJ1 78-92	81	151	116		NQO1 50-66	108	154	99
NQO 150-164	93	112	131		CBR3 197-211	166	48	134		Hsp32 71-85	94	133	133
NQO1 120-134	133	50	150		TA DJ1 43-57	179	114	50		NQO1 113-127	126	120	109
NQO1 78-92	120	166	46		NQO1 50-66	132	59	150		CBR3 30-44	113	104	121
DJ1 64-78	161	131	37		CBR3 211-225	127	119	93		NQO1 8-22	152	63	120
Hsp32 29-43	52	144	132		TA DJ1 134-148	96	125	114		NQO1 120-134	107	88	140
DJ1 22-36	114	49	163		Hsp32 113-127	72	169	91		NQO1 22-36	170	130	31
DJ1 92-106	157	158	9		Hsp32 43-57	109	80	140		Hsp32 141-155	116	142	72
NQO1 218-233	101	151	72		NQO1 36-50	151	103	74		NQO1 110-124	61	132	134
NQO1 253-267	63	101	159		NQO1 183-197	108	110	110		DJ1 50-64	95	72	159
CBR3 146-160	158	75	86		TA DJ1 162-176	146	64	118		NQO1 180-194	120	106	97
Hsp32 190-204	117	58	143		DJ1 92-106	78	92	156		DJ1 43-57	73	126	122
DJ1 106-120	159	152	4		DJ1 106-120	105	149	67		DJ1 99-113	69	94	156
DJ1 127-141	174	134	7		CBR3 246-260	159	91	71		Hsp32 29-43	68	99	146
NQO1 248-262	137	26	152		DJ1 8-22	89	101	130		Hsp32 15-29	70	151	91
TA DJ1 43-57	136	63	116		Hsp32 183-197	172	42	106		CBR3 164-178	100	116	96
CBR3 183-197	4	177	133		DJ1 148-162	75	165	79		DJ1 176-189	110	149	51
NQO1 29-43	122	66	124		CBR3 39-54	51	166	102		CBR2 83-97	78	163	68
TA DJ1 29-43	104	110	98		DJ1 162-176	91	106	119		CBR3 120-134	128	79	102
NQO1 36-50	124	136	51		TA DJ1 127-141	94	65	155		CBR3 218-232	42	136	128
CBR3 55-69	15	165	128		CBR3 66-82	130	55	129		DJ1 57-71	134	74	94
CBR3 242-256	125	98	82		NQO1 180-194	64	136	113		DJ1 29-43	90	103	107
Hsp32 176-190	34	103	165		CBR3 1-15	169	47	94		NQO1 36-50	129	70	100
NQO1 50-66	109	138	54		TA DJ1 92-106	101	81	123		NQO1 99-113	98	52	149
Hsp32 211-225	53	160	88		TA DJ1 120-134	163	50	89		DJ1 78-92	106	96	93
NQO1 148-162	72	88	139		NQO1 33-47	97	89	115		TA DJ1 43-57	118	54	123
NQO1 162-176	64	142	91		CBR3 206-220	171	30	100		DJ1 92-106	75	111	108
Hsp32 64-78	51	143	101		CBR3 141-155	111	124	65		DJ1 120-134	132	100	62
DJ1 8-22	129	22	141		NQO1 120-134	92	90	117		NQO1 15-29	130	69	95
Hsp32 113-127	94	133	63		NQO1 176-190	100	105	88		NQO1 218-233	65	114	114
Hsp32 148-162	73	55	162		CBR3 164-178	19	167	107		CBR3 39-54	79	143	71
TA DJ1 120-134	66	69	155		NQO1 196-210	183	56	53		TA DJ1 36-50	158	131	3
DJ1 120-134	178	99	11		NQO1 148-162	103	93	92		Hsp32 113-127	57	95	136
NQO1 123-137	100	53	135		CBR3 30-44	147	43	97		CBR3 55-69	133	91	55
CBR3 88-102	67	79	134		NQO1 211-225	69	111	104		NQO1 196-210	145	117	14
DJ1 53-69	149	16	111		NQO1 246-260	141	41	99		DJ1 64-78	135	49	89
NQO1 33-47	97	116	62		Hsp32 197-211	124	74	82		CBR3 134-148	83	78	112
DJ1 169-183	103	25	146		NQO1 203-217	66	123	90		CBR3 169-183	123	108	38
TA DJ1 134-148	62	96	115		Hsp32 148-162	73	73	132		NQO1 225-239	52	81	135
TA DJ1 155-169	38	115	118		DJ1 64-78	43	154	78		Hsp32 22-36	111	59	88
NQO1 239-253	99	71	100		DJ1 1-15	16	146	112		TA DJ1 85-99	87	138	33
Hsp32 197-211	80	82	108		Hsp32 211-225	46	99	128		NQO1 33-47	125	66	61
DJ1 29-43	105	37	127		NQO1 141-155	112	131	25		Hsp32 134-148	97	101	53
TA DJ1 36-50	113	76	80		Hsp32 92-106	59	134	75		NQO1 85-99	91	45	111
CBR3 141-155	166	46	57		DJ1 36-50	57	121	85		NQO1 191-205	88	83	76
Hsp32 99-113	95	93	78		NQO1 127-141	164	34	64		TA DJ1 78-92	99	107	36
CBR3 78-92	35	89	142		TA DJ1 8-22	47	138	77		Hsp32 190-204	101	134	2
Hsp32 57-71	44	148	73		Hsp32 204-218	38	112	108		NQO1 162-176	171	16	43
Hsp32 22-36	60	85	117		NQO1 225-239	45	150	62		DJ1 106-120	63	62	103
CBR3 232-246	79	91	92		CBR3 107-121	102	29	124		NQO1 29-43	72	64	92
CBR3 253-267	155	30	77		CBR3 120-134	174	11	70		DJ1 134-148	102	10	113
NQO1 80-94	130	125	5		Hsp32 190-204	161	16	76		TA DJ1 127-141	53	84	86
CBR3 50-64	20	104	136		CBR3 99-113	74	32	147		CBR3 177-191	105	65	49
TA DJ1 127-141	30	72	157		TA DJ1 50-64	54	135	60		CBR3 8-22	62	76	78
NQO1 99-113	92	147	18		Hsp32 22-36	32	120	96		TA DJ1 1-15	96	37	81
Hsp32 78-92	127	65	65		Hsp32 78-92	181	24	41		DJ1 127-141	85	35	90
NQO1 64-78	107	129	20		CBR3 232-246	58	85	101		CBR3 190-204	74	110	26
Hsp32 183-197	16	86	154		Hsp32 134-148	61	84	95		Hsp32 148-162	93	93	23
CBR3 102-116	43	119	90		CBR3 85-99	48	109	81		Hsp32 204-218	28	29	152
DJ1 1-15	108	23	120		CBR3 146-160	71	98	69		NQO1 95-109	64	80	63
CBR3 246-260	119	45	87		NQO1 123-137	65	83	86		Hsp32 155-169	8	87	105
NQO1 203-217	82	137	31		TA DJ1 141-155	35	100	98		NQO1 232-246	86	47	65
DJ1 162-176	77	64	107		NQO1 80-94	29	143	57		Hsp32 162-176	49	98	50
TA DJ1 78-92	61	41	140		TA DJ1 78-92	155	58	9		CBR3 57-71	50	135	10
Hsp32 36-50	31	123	85		TA DJ1 85-99	139	17	66		CBR3 78-92	82	39	73
CBR3 120-134	96	61	81		Hsp32 106-120	177	25	19		Hsp32 64-78	60	92	40
NQO1 180-194	65	124	42		NQO1 236-250	70	60	80		NQO1 176-190	81	51	56
CBR3 260-274	154	27	49		DJ1 134-148	77	71	58		CBR3 162-176	34	112	41
NQO1 66-82	111	105	13		CBR3 102-116	49	69	87		CBR3 232-246	21	89	67
CBR3 240-254	74	107	48		Hsp32 85-99	31	113	59		CBR3 127-141	39	56	79
NQO1 1-16	86	32	110		CBR3 57-71	107	52	37		NQO1 80-94	24	115	28
TA DJ1 15-29	128	60	40		DJ1 43-57	25	97	73		CBR3 253-267	51	41	75
CBR3 39-54	48	51	129		CBR3 92-106	53	53	83		CBR3 141-155	66	22	77
CBR3 36-50	121	44	59		NQO1 259-273	168	6	13		NQO1 123-137	67	12	82
NQO1 71-85	110	97	15		DJ1 165-179	55	78	52		CBR3 183-197	45	85	27
NQO1 57-71	126	87	8		DJ1 127-141	95	51	35		TA DJ1 22-36	38	55	59
CBR3 15-29	148	11	61		CBR3 190-204	39	82	55		CBR3 43-57	32	82	37
CBR3 155-169	150	47	21		NQO1 239-253	142	5	27		CBR3 85-99	31	75	45
TA DJ1 113-127	13	56	148		CBR3 253-267	30	88	56		CBR3 102-116	23	68	57
CBR3 85-99	39	59	114		CBR3 242-256	62	37	72		TA DJ1 141-155	12	77	54
Hsp32 92-106	89	84	38		NQO1 1-16	40	62	68		CBR3 88-102	48	46	48
DJ1 36-50	115	24	69		NQO1 22-36	145	2	21		DJ1 113-127	80	26	35
CBR3 177-191	8	94	106		NQO1 248-262	160	3	5		TA DJ1 15-29	5	50	85
Hsp32 134-148	54	8	145		Hsp32 218-232	83	38	47		CBR3 240-254	36	57	47
TA DJ1 50-64	75	77	55		NQO1 92-106	50	79	38		NQO1 155-169	43	32	64
DJ1 43-57	141	15	50		TA DJ1 15-29	12	75	61		Hsp32 57-71	59	60	19
NQO1 232-246	59	113	33		CBR3 221-235	28	77	42		TA DJ1 134-148	14	40	80
Hsp32 43-57	57	100	47		CBR3 155-169	13	95	36		NQO1 141-155	54	36	42
TA DJ1 8-22	112	57	34		DJ1 120-134	134	1	6		NQO1 169-183	40	9	83
CBR3 99-113	29	78	93		CBR3 260-274	36	57	48		NQO1 253-267	47	19	66
NQO1 95-109	90	108	1		CBR2 83-97	115	10	15		TA DJ1 162-176	16	4	106
NQO1 92-106	69	122	2		Hsp32 15-29	23	76	39		CBR3 50-64	92	21	13
NQO1 211-225	50	117	26		TA DJ1 148-162	22	49	63		TA DJ1 155-169	2	3	119
TA DJ1 106-120	5	43	144		CBR3 55-69	85	35	11		Hsp32 43-57	56	20	46
TA DJ1 57-71	56	7	125		NQO1 163-179	37	44	49		TA DJ1 148-162	22	48	52
Hsp32 204-218	26	106	53		NQO1 110-124	14	66	44		Hsp32 85-99	46	44	30
CBR3 263-277	156	10	19		CBR3 64-78	24	45	51		NQO1 203-217	71	25	20
NQO1 225-239	70	90	17		CBR3 71-85	60	21	34		CBR3 36-50	58	53	4
Hsp32 15-29	28	35	113		Hsp32 155-169	5	87	22		Hsp32 127-141	9	34	70
CBR3 92-106	46	73	56		CBR3 177-191	41	28	43		CBR3 99-113	20	61	32
NQO1 183-197	49	83	41		CBR3 218-232	68	7	30		TA DJ1 106-120	76	14	21
CBR3 164-178	18	29	123		CBR3 36-50	17	54	31		Hsp32 197-211	33	30	44
DJ1 165-179	85	18	66		CBR3 169-183	6	70	24		CBR3 22-36	55	42	6
Hsp32 85-99	88	48	29		NQO1 95-109	7	63	29		Hsp32 50-64	44	23	34
TA DJ1 64-78	42	2	121		CBR3 43-57	9	67	23		CBR3 225-239	13	28	60
CBR3 257-271	131	14	12		CBR3 112-126	15	39	45		NQO1 211-225	19	58	17
NQO1 236-250	1	40	112		CBR3 240-254	21	46	32		CBR3 155-169	7	13	74
NQO1 176-190	45	81	25		NQO1 43-57	87	4	7		TA DJ1 113-127	41	33	16
NQO1 110-124	3	42	102		Hsp32 120-134	4	61	33		CBR3 221-235	15	17	58
CBR3 169-183	2	109	36		CBR3 127-141	44	26	20		TA DJ1 8-22	37	31	18
NQO1 22-36	91	20	32		Hsp32 50-64	42	19	26		NQO1 92-106	35	43	7
NQO1 8-22	98	4	39		CBR3 263-277	63	8	16		NQO1 183-197	29	38	9
CBR3 218-232	9	33	99		Hsp32 176-190	34	9	40		NQO 150-164	25	15	25
TA DJ1 71-85	32	9	96		CBR3 257-271	10	33	28		CBR3 242-256	26	27	12
CBR3 221-235	6	36	94		CBR3 15-29	26	18	18		CBR3 246-260	27	24	11
NQO1 259-273	33	19	79		NQO1 113-127	2	31	17		Hsp32 211-225	18	11	29
CBR2 83-97	24	13	83		Hsp32 127-141	20	14	14		CBR3 260-274	3	8	39
DJ1 176-189	68	31	10		CBR3 183-197	27	20	1		CBR3 92-106	17	18	8
CBR3 43-57	10	52	45		NQO1 169-183	8	27	8		CBR3 112-126	10	7	22
Hsp32 120-134	25	3	75		CBR3 192-206	18	22	3		CBR3 146-160	6	6	24
TA DJ1 141-155	23	28	52		CBR3 225-239	1	23	12		CBR3 263-277	1	2	15
CBR3 112-126	58	5	28		DJ1 176-189	11	15	2		CBR3 257-271	4	5	5
TA DJ1 148-162	22	38	23		NQO1 8-22	3	13	4		NQO1 163-179	11	1	1
Hsp32 50-64	21	54	6		PAN ATPase	143	12	54		PAN ATPase	163	169	150
Hsp32 155-169	11	12	58		Rpt5 Rat	144	40	10		Rpt5 Rat	114	171	161
NQO1 113-127	36	17	27		Rpt5 yeast	123	36	46		Rpt5 yeast	84	148	98
NQO1 163-179	27	39	14		Rpt2 Rat	33	172	103		Rpt2 Rat	30	73	139
NQO1 169-183	55	6	3
CBR3 225-239	7	21	16
Hsp32 127-141	17	1	24
PAN ATPase	190	181	189
Rpt5 yeast	171	130	151
Rpt5 Rat	164	34	67
Rpt2 Rat	140	80	74

## Sheet: Figure 4
	Fig. 4A									Fig. 4D
		n=1	n=2	n=3		average
	CBR3 WT	51.5	51.3	51.6		51.4667					n=1	n=2	n=3		average
	CBR3 P1	58	59	59.5		58.8333				a-syn	100	100	100		100
	CBR3 P2	63.4	64.4	64.5		64.1					89.1834	95.0534	98.2553		94.164
											87.1487	88.2702	95.2365		90.2184
	Fig. 4B										79.7217	87.9482	86.5852		84.7517
	NRas WT	49.7	53.3	53.8		52.2667					77.8148	76.4854	82.8554		79.0519
	NRas G12D	52.9	56.4	56.5		55.2667				a-syn+20S	100	100	100		100
	NRas G13R	45.4	56.7	56.4		52.8333					7.76091	11.022	21.742		13.5083
	NRas Q61R	60.5047	61.8	65.6		62.6349					3.85044	3.54483	4.24542		3.88023
											1.96381	2.44681	2.8934		2.43467
	Fig. 4C										1.66795	2.09347	2.05295		1.93812
	CBR3 WT	51.5292	49.3	49.2		50.0097				a-syn+20S+CBR3 WT	100	100	100		100
	CBR3 F1	55.3	54.5	55.1		54.9667					81.9558	91.6306	99.7789		91.1218
	CBR3 F2	51.4	50.6	51.2		51.0667					69.7453	87.1228	105.728		87.5321
	CBR3 F3	53.4	53.3	53.4		53.3667					63.2292	72.5163	85.4322		73.7259
											49.2888	77.4858	67.932		64.9022
										a-syn+20S+CBR3 P1	100	100	100		100
											25	30.2352	25.753		26.9961
											7.62664	6.25504	11.9447		8.60879
											2.66886	4.03699	1.83184		2.8459
											0.0984991	1.65394	1.68084		1.14443
										a-syn+20S+CBR3 P2	100	100	100		100
											35.1362	60.0932	46.7178		47.3157
											16.9708	40.2802	24.8984		27.3831
											8.15809	27.0647	18.256		17.8263
											-0.953277	16.9938	11.36		9.13351
										Fig. 4E
											n=1	n=2	n=3		avg
										a-syn	100	100	100		100
											97.4547	92.2218	89.6211		93.0992
											93.7379	84.1265	79.8676		85.9107
											86.67	80.1423	72.7932		79.8685
											77.9846	74.4672	66.2933		72.915
										a-syn+20S	100	100	100		100
											47.8933	62.7431	56.8377		55.8247
											21.3438	33.4707	26.8983		27.2376
											9.55929	12.9877	13.931		12.1593
											5.87724	8.76632	8.75687		7.80015
										αsyn + 20S + NRas WT	100	100	100		100
											76.2969	85.0514	79.7948		80.381
											60.139	77.227	67.6769		68.3476
											49.4093	70.6985	61.3955		60.5011
											35.5665	63.1771	51.6577		50.1338
										αsyn + 20S + NRas G12D	100	100	100		100
											87.0481	85.6241	85.4466		86.0396
											82.5598	78.8762	72.5478		77.9946
											74.6032	70.7649	65.8699		70.4127
											68.2655	61.8045	55.7073		61.9258
										αsyn + 20S + NRas G13R	100	100	100		100
											84.4628	82.7114	79.8025		82.3256
											76.7411	67.5258	63.1865		69.1511
											70.7784	57.6308	55.0537		61.1543
											52.6882	43.7164	44.6279		47.0108
										αsyn + 20S + NRas Q61R	100	100	100		100
											60.7987	66.4757	66.6095		64.628
											37.4784	42.1991	41.5075		40.395
											23.8946	26.6389	27.6951		26.0762
											16.927	17.3816	17.8944		17.401
										Fig. 4F
											n=1	n=2	n=3		avg
										a-syn	100	100	100		100
											89.0698	100.913	88.6479		92.8769
											92.4136	108.477	97.91		99.6
											90.1913	104.178	90.7223		95.0304
											85.6972	91.1555	67.2339		81.3622
										a-syn+20S	100	100	100		100
											12.7347	14.7784	17.5066		15.0066
											2.78535	5.26228	8.72164		5.58976
											3.77094	4.54017	8.84833		5.71981
											5.25127	4.60242	6.22352		5.35907
										a-syn+20S+CBR3 WT	100	100	100		100
											82.1495	88.1993	91.0364		87.1284
											77.5263	70.5627	78.6665		75.5852
											71.1031	52.7127	69.05		64.2886
											51.4004	46.2811	60.8699		52.8505
										a-syn+20S+CBR3 F1	100	100	100		100
											77.3308	55.2749	71.6411		68.0823
											42.8715	56.2614	54.6796		51.2708
											46.3807	33.0102	46.3395		41.9101
											27.8076	46.5706	35.5511		36.6431
										a-syn+20S+CBR3 F2	100	100	100		100
											86.1239	88.2904	92.3582		88.9242
											81.6531	91.3171	82.7885		85.2529
											72.0758	78.9569	76.3323		75.7883
											64.4699	58.4211	69.0131		63.968
										a-syn+20S+CBR3 F3	100	100	100		100
											80.1111	80.4058	78.9122		79.8097
											69.4316	57.5068	59.3016		62.08
											39.876	39.0264	41.1119		40.0048
											42.7745	22.6115	31.8009		32.3956

## Sheet: Figure 5
	Figure	Protein	Measured Mass (Da)				Average	SD (Da)
	Fig. 5f	Rat 20S	716768	716916	717060		716915	146.005
	Fig. 5g	Rat 20S	716528	716704	717156		716796	323.951
		Rat 20S + CBR3	747420	748256	748060		747912	437.209
	Fig. 5h	Rat 20S	717508	717196	717660	717364	717432	198.394
		Rat 20S + HRas + GDP	738228	737404	738080	737588	737825	391.937
	Fig. 5i	Rat 20S	717520	717836	717736		717697	161.51
		Rat 20S + NRas + GDP	737760	736200	737860		737273	930.878
	Fig. 5j	Rat 20S	717828	717840	717508	717972	717787	197.109
		Rat 20S + KRas + GDP	737956	737850	737928	737552	737822	185.18

## Sheet: Figure 6
Fig. 6A						Fig. 6B						Fig. 6D
	Exp 1 Rank	Exp 2 Rank	Exp 3 Rank	Exp 4 Rank			Exp 1 Rank	Exp 2 Rank	Exp 3 Rank	Exp 4 Rank			n=1	n=2	n=3	n=4		average
Beta 36-50	75	76	77	77		Alpha 29-43	73	75	77	77		a-syn	100	100	100	100		100
Alpha 144-160	76	77	73	76		Alpha 33-45	71	77	75	75			98.3218	78.6885	78.3613	102.401		89.4432
Alpha 141-155	77	75	71	75		Alpha 19-34	72	71	76	76			93.5834	70.6011	71.4286	83.4237		79.7592
Beta 56-80	73	73	76	74		Alpha 155-169	77	72	71	72			86.0809	69.7268	70.6933	83.1139		77.4037
Alpha 148-162	74	74	69	71		Beta 29-43	75	74	72	69			71.4709	62.7322	64.2857	83.811		70.575
Alpha 211-225	69	66	74	70		Alpha 206-220	68	76	63	73		a-syn+20S WT	100	100	100	100		100
Alpha 57-71	67	71	70	69		Beta 178-190	74	68	64	65			73.9583	72.4601	71.9684	71.0526		72.3599
Beta 62-76	61	68	75	72		Alpha 50-64	70	67	62	67			53.2051	62.2166	62.1265	62.3538		59.9755
Beta 141-155	63	67	72	73		Alpha 41-55	67	73	69	56			45.9936	58.3543	48.9455	54.3129		51.9016
Beta 136-152	58	65	68	67		Alpha 8-22	65	61	73	60			27.484	49.1184	32.8647	44.5906		38.5144
Beta 29-43	68	61	63	61		Alpha 43-57	69	69	56	64		a-syn+DN20S	100	100	100	100		100
Alpha 65-74	56	64	65	64		Beta 15-29	59	49	53	74			68.1898	48.6545	63.7594	56.6705		59.3186
Alpha 29-43	62	72	53	60		Alpha 15-29	51	64	67	52			42.9701	28.31	37.1429	33.7007		35.5309
Alpha 19-34	72	69	54	52		Beta 194-211	76	38	54	66			23.0228	22.1744	20.2256	17.7494		20.7931
Alpha 132-146	54	58	67	66		Beta 85-99	66	62	51	53			21.7047	23.0355	14.5865	11.3689		17.6739
Alpha 167-181	53	56	66	68		Alpha 1-15	31	65	74	61		a-syn+DN20S+CBR3	100	100	100	100		100
Alpha 155-169	65	70	47	58		Beta 56-80	63	43	59	62			78.2301	79.2235	76.2879	76.9155		77.6643
Alpha 121-135	64	62	61	50		Alpha 113-127	52	37	61	71			52.0354	56.5582	61.8913	60.7073		57.7981
Alpha 41-55	70	63	48	51		Beta 162-176	64	48	33	70			40.0885	50.3673	44.6718	44.5972		44.9312
Alpha 99-113	48	55	64	65		Alpha 52-67	60	36	49	68			29.646	34.8374	29.0755	24.9509		29.6274
Beta 178-190	60	49	55	56		Alpha 57-71	37	50	68	57		a-syn+DN20S+PGDH	100	100	100	100		100
Beta 123-137	42	46	60	63		Beta 27-41	57	52	40	59			86.2606	90.7148	87.9041	91.861		89.1851
Beta 162-176	51	60	51	46		Alpha 121-135	49	45	58	54			83.7819	71.6767	85.4536	81.3896		80.5754
Beta 154-175	44	57	57	49		Alpha 219-233	54	54	47	51			77.762	60.2538	66.7883	65.3598		67.541
Alpha 113-127	71	50	50	35		Alpha 184-206	48	56	50	49			66.0057	52.6386	59.5412	63.7717		60.4893
Alpha 33-45	59	41	56	45		Alpha 211-225	46	46	65	45
Beta 71-85	35	34	62	62		Alpha 13-27	25	58	70	48
Alpha 50-64	45	53	52	40		Beta 36-50	41	57	44	50		Fig. 6E
Beta 127-141	29	39	58	59		Beta 181-195	56	59	27	47			n=1	n=2	n=3		average
Beta 181-195	43	40	46	53		Beta 154-175	61	15	37	63		a-syn	100	100	100		100
Beta 122-132	41	32	49	57		Beta 186-196	62	18	38	58			92.5166	96.5928	101.963		97.024
Alpha 1-15	66	25	45	42		Alpha 36-50	42	41	57	35			93.5586	91.9391	98.503		94.6669
Alpha 43-57	57	59	27	32		Alpha 104-118	58	31	46	38			83.8333	88.3934	97.7711		89.9993
Beta 85-99	55	44	34	41		Alpha 71-85	22	39	52	55			83.3281	92.133	92.515		89.3253
Beta 186-196	40	52	40	37		Alpha 81-105	38	42	45	39		a-syn+20S	100	100	100		100
Beta 15-29	49	51	31	33		Alpha 64-78	14	35	66	46			77.9931	67.2287	75.4975		73.5731
Beta 92-106	52	54	33	23		Alpha 107-124	53	40	21	41			61.3004	49.3337	55.5391		55.3911
Alpha 104-118	46	42	29	43		Alpha 65-74	17	33	60	43			43.7637	30.378	33.0858		35.7425
Beta 27-41	47	48	44	21		Alpha 191-205	35	44	42	31			29.1654	17.8406	16.6617		21.2226
Beta 41-55	37	24	43	55		Alpha 90-104	40	30	55	26		a-syn+20S+PSMC3	100	100	100		100
Alpha 197-211	39	43	37	36		Alpha 78-92	15	53	48	34			57.7293	55.3295	66.4586		59.8391
Alpha 15-29	36	38	42	38		Alpha 141-155	7	66	35	36			23.8294	22.5023	30.6176		25.6498
Beta 112-125	12	29	59	54		Beta 81-100	43	63	26	12			9.23669	8.65472	8.18003		8.69048
Alpha 219-233	33	47	26	47		Alpha 148-162	29	51	30	30			0.160359	3.70483	0.492773		1.45265
Beta 81-100	38	33	32	48		Alpha 197-211	4	70	36	25		a-syn+20S+PSMC3+CBR3	100	100	100		100
Alpha 64-78	34	30	36	27		Alpha 144-160	24	55	34	21			87.3368	91.3818	88		88.9062
Alpha 81-105	27	28	41	30		Beta 190-204	30	60	15	29			79.4825	80.4265	75.5752		78.4947
Alpha 93-107	24	37	20	44		Alpha 93-107	39	47	29	17			71.0556	76.9793	73.9469		73.9939
Beta 194-211	28	45	22	28		Alpha 85-99	32	32	41	23			63.7738	64.5632	69.6283		65.9884
Alpha 52-67	50	31	18	22		Beta 112-125	23	22	31	44		a-syn+20S+PSMC3+PGDH	100	100	100		100
Beta 134-148	17	27	38	39		Beta 1-15	45	34	20	20			88.3173	96.9325	89.8496		91.6998
Alpha 8-22	30	22	39	20		Beta 122-132	50	16	23	28			82.5632	85.3597	80.5263		82.8164
Beta 129-139	25	26	30	29		Beta 41-55	27	19	32	37			77.5937	70.6358	78.2206		75.4834
Alpha 107-124	32	36	8	26		Alpha 99-113	47	26	25	16			66.0418	59.816	71.1529		65.6702
Alpha 206-220	31	35	21	15		Alpha 127-141	8	29	43	33
Alpha 127-141	9	21	35	34		Beta 71-85	55	8	14	32		Fig. 6F
Beta 148-162	13	23	23	24		Alpha 159-173	44	28	24	8
Beta 22-36	21	19	14	25		Alpha 132-146	3	27	39	27			n=1	n=2	n=3		average
Alpha 184-206	20	17	28	11		Alpha 176-190	28	20	7	40		a-syn	100	100	100		100
Alpha 176-190	11	13	13	31		Alpha 167-181	36	24	11	22			93.4588	96.1089	95.3737		94.9805
Beta 169-183	14	16	25	12		Alpha 204-218	16	21	28	24			92.9211	94.1634	95.7651		94.2832
Alpha 36-50	18	18	16	14		Beta 129-139	18	17	22	18			84.767	86.965	88.1139		86.6153
Alpha 90-104	26	14	9	17		Beta 8-19	33	13	12	10			77.6882	83.9494	84.9822		82.2066
Alpha 13-27	23	15	17	4		Beta 62-76	5	4	17	42		a-syn+20S	100	100	100		100
Beta 47-57	22	20	6	10		Beta 123-137	9	25	18	14			78.6546	69.8063	72.9936		73.8182
Alpha 191-205	15	6	19	8		Alpha 162-176	26	7	16	15			56.533	43.838	51.1637		50.5116
Alpha 78-92	6	1	24	16		Beta 47-57	6	12	19	19			38.6805	17.1655	30.8186		28.8882
Beta 8-19	5	10	12	18		Beta 148-162	34	11	4	7			26.7788	14.8768	25.1204		22.2586
Alpha 71-85	19	11	3	9		Beta 127-141	13	23	13	6		a-syn+20S+CPZ	100	100	100		100
Alpha 85-99	16	12	7	5		Beta 22-36	10	14	6	13			68.8326	63.0757	57.3519		63.0867
Alpha 162-176	1	5	15	19		Beta 134-148	12	10	10	9			49.0088	20.8882	26.4448		32.1139
Beta 190-204	8	8	4	13		Beta 92-106	20	6	3	11			11.0132	3.86513	10.4609		8.4464
Beta 102-115	7	9	10	3		Beta 78-92	11	9	9	5			0.660793	7.64803	8.19312		5.50065
Alpha 159-173	10	7	2	7		Beta 136-152	19	3	8	3		a-syn+20S+CPZ+CBR3	100	100	100		100
Beta 78-92	3	2	11	6		Beta 141-155	21	2	5	1			101.227	84.2857	88.5908		91.3679
Beta 1-15	4	3	5	2		Beta 169-183	2	5	1	4			84.7239	74.3878	82.1173		80.4097
Alpha 204-218	2	4	1	1		Beta 102-115	1	1	2	2			94.1104	74.1837	76.4306		81.5749
													78.8957	70.4082	73.319		74.2076
												a-syn+20S+CPZ+PGDH	100	100	100		100
													93.4459	85.8614	81.8244		87.0439
													75.422	83.6142	91.0837		83.3733
													92.3535	73.6891	87.8601		84.6342
													80.3376	77.1536	69.3416		75.6109

## Sheet: Figure 7
Fig. 7C
Fig. 7D
	n=1	n=2	n=3		average
PSMB1	0.211725	-0.185159	0.0233592		0.0166419
PSMB2	0.663441	-0.0378775	-0.0420606		0.194501
PSMB3	0.02316	0.0198423	0.0655794		0.0361939
PSMB4	1.02086	0.328364	1.35502		0.901413
PSMB5	0.000833334	0.00643638	0.0877157		0.0316618
PSMB6	0.748483	0.0497489	0.0564788		0.284903
PSMB7	0.0013041	0.0569428	0.0991585		0.0524685
ANOVA
Table Analyzed	Data 1
Data sets analyzed	A-G
ANOVA summary
F	3.297
P value	0.0309
P value summary	*
Significant diff. among means (P < 0.05)?	Yes
R squared	0.5856
Brown-Forsythe test
F (DFn, DFd)	0.7482 (6, 14)
P value	0.6208
P value summary	ns
Are SDs significantly different (P < 0.05)?	No
Bartlett's test
Bartlett's statistic (corrected)
P value
P value summary
Are SDs significantly different (P < 0.05)?
ANOVA table	SS	DF	MS	F (DFn, DFd)	P value
Treatment (between columns)	1.823	6	0.3039	F (6, 14) = 3.297	P=0.0309
Residual (within columns)	1.29	14	0.09217
Total	3.114	20
Data summary
Number of treatments (columns)	7
Number of values (total)	21
Number of families	1
Number of comparisons per family	6
Alpha	0.05
Dunnett's multiple comparisons test	Mean Diff.	95.00% CI of diff.	Below threshold?	Summary	Adjusted P Value	D-?
PSMB4 vs. PSMB1	0.8848	0.1628 to 1.607	Yes	*	0.0145	A	PSMB1
PSMB4 vs. PSMB2	0.7069	-0.01504 to 1.429	No	ns	0.0559	B	PSMB2
PSMB4 vs. PSMB3	0.8652	0.1433 to 1.587	Yes	*	0.0168	C	PSMB3
PSMB4 vs. PSMB5	0.8698	0.1478 to 1.592	Yes	*	0.0163	E	PSMB5
PSMB4 vs. PSMB6	0.6165	-0.1054 to 1.338	No	ns	0.108	F	PSMB6
PSMB4 vs. PSMB7	0.8489	0.1270 to 1.571	Yes	*	0.0191	G	PSMB7
Test details	Mean 1	Mean 2	Mean Diff.	SE of diff.	n1	n2	q	DF
PSMB4 vs. PSMB1	0.9014	0.01664	0.8848	0.2479	3	3	3.569	14
PSMB4 vs. PSMB2	0.9014	0.1945	0.7069	0.2479	3	3	2.852	14
PSMB4 vs. PSMB3	0.9014	0.03619	0.8652	0.2479	3	3	3.49	14
PSMB4 vs. PSMB5	0.9014	0.03166	0.8698	0.2479	3	3	3.509	14
PSMB4 vs. PSMB6	0.9014	0.2849	0.6165	0.2479	3	3	2.487	14
PSMB4 vs. PSMB7	0.9014	0.05247	0.8489	0.2479	3	3	3.425	14

## Sheet: Figure 8
Fig. 8C								Fig. 8E
								Time [s]	0	60	120	180	240	300.1	360.1	420.1	480.1	540.1	600.1	660.1	720.1	780.1	840.1	900.1	960.2	1020.1	1080.2	1140.2	1200.2	1260.2	1320.2	1380.2	1440.2	1500.2	1560.2	1620.2	1680.2	1740.2	1800.2
								n=1 (F/F0)
								Blank	1	1	0.996139	0.984556	0.976834	0.976834	0.965251	0.96139	0.949807	0.957529	0.96139	0.945946	0.915058	0.918919	0.911197	0.907336	0.903475	0.918919	0.911197	0.915058	0.907336	0.911197	0.903475	0.907336	0.903475	0.899614	0.903475	0.903475	0.911197	0.903475	0.903475
								20S-WT	1	1.10798	1.24883	1.38498	1.52582	1.69953	1.89202	2.11268	2.34742	2.57746	2.86385	3.15962	3.43662	3.8216	4.14085	4.53521	4.96244	5.37559	5.78404	6.28169	6.75587	7.26291	7.75587	8.26761	8.8169	9.28169	9.88263	10.4648	11.0516	11.6056	12.23
								20S-WT+PSMC3	1	1.5501	2.10634	2.7137	3.33538	4.03272	4.74847	5.47648	6.26176	7.08589	7.97137	8.85072	9.71984	10.6278	11.5808	12.5194	13.5399	14.501	15.4601	16.4949	17.4519	18.4417	19.5399	20.4254	21.5767	22.5501	23.5133	24.591	25.5992	26.6115	27.5501
								20S-PSMB4-des	1	1.04777	1.05732	1.02548	0.996815	1.01274	1.01592	1.05732	1.06688	1.10191	1.13057	1.17834	1.19427	1.21975	1.26752	1.34076	1.38535	1.47134	1.51592	1.58917	1.64968	1.73248	1.80255	1.88854	1.98726	2.03822	2.13057	2.20382	2.30255	2.40764	2.47771
								20S-PSMB4-des+PSMC3	1	1.06557	1.14481	1.27049	1.37432	1.51093	1.63934	1.79781	1.95082	2.10929	2.27596	2.43443	2.60109	2.79781	2.95082	3.14208	3.34699	3.51639	3.71311	3.92623	4.10109	4.29508	4.49727	4.68306	4.88251	5.07377	5.30055	5.46175	5.66393	5.8388	6.05464
								n=2 (F/F0)
								Blank	1	0.985507	0.985507	0.975845	0.971014	0.971014	0.961353	0.956522	0.961353	0.971014	0.927536	0.932367	0.908213	0.913043	0.927536	0.908213	0.922705	0.917874	0.932367	0.927536	0.932367	0.917874	0.917874	0.917874	0.913043	0.898551	0.913043	0.913043	0.927536	0.89372	0.903382
								20S-WT	1	1.0829	1.20725	1.33679	1.50259	1.65803	1.87047	2.04663	2.27461	2.57513	2.80311	3.11917	3.43523	3.76166	4.11399	4.50777	4.84974	5.19171	5.59585	6.0829	6.46632	6.93264	7.33161	7.73575	8.3057	8.73575	9.18135	9.72539	10.1917	10.7306	11.2176
								20S-WT+PSMC3	1	1.44403	1.93284	2.44963	3.03731	3.64739	4.3209	5.01306	5.78731	6.5541	7.35075	8.1903	9.01493	9.86381	10.7108	11.5821	12.5522	13.3657	14.2388	15.0989	15.9552	16.8843	17.7332	18.6418	19.4646	20.3377	21.1959	21.9963	22.9104	23.7593	24.6138
Fig. 8D								20S-PSMB4-des	1	1.00877	1.01316	1.02193	1.03509	1.03947	1.05702	1.07456	1.09211	1.10088	1.12281	1.15351	1.18421	1.21491	1.26316	1.30702	1.35526	1.40351	1.4693	1.52193	1.57018	1.62719	1.70614	1.77632	1.82456	1.90789	1.96491	2.05263	2.10526	2.21491	2.28947
		n=1	n=2	n=3	average			20S-PSMB4-des+PSMC3	1	1.11847	1.22997	1.33798	1.47038	1.63415	1.78746	1.91289	2.11498	2.29617	2.45296	2.66899	2.8676	3.06272	3.26481	3.45296	3.69686	3.89895	4.10105	4.32056	4.55052	4.71777	4.91638	5.20209	5.37631	5.61324	5.78049	6.03833	6.24739	6.4669	6.66551
20S-WT	Caspase-like	100	100	100	100
	Trypsin-like	100	100	100	100			n=3 (F/F0)
	Chymotrypsin-like	100	100	100	100			Blank	1	1.0303	1.0202	1.01515	1.01515	0.979798	0.974747	0.984848	0.974747	0.979798	0.969697	0.914141	0.914141	0.90404	0.914141	0.914141	0.914141	0.909091	0.90404	0.924242	0.924242	0.909091	0.914141	0.914141	0.909091	0.914141	0.893939	0.914141	0.929293	0.914141	0.924242
20S-PSMB4-des	Caspase-like	3.52066	3.54865	6.00562	4.35831			20S-WT	1	1.08974	1.17521	1.26923	1.38889	1.50427	1.61538	1.79487	1.98718	2.16239	2.37607	2.60256	2.85043	3.12821	3.38034	3.69231	3.96581	4.30342	4.66239	4.93162	5.35897	5.71795	6.09829	6.48291	6.90598	7.31197	7.69231	8.13248	8.5812	9.04274	9.49145
	Trypsin-like	23.985	7.5647	4.16667	11.9055			20S-WT+PSMC3	1	1.31711	1.6745	2.0604	2.45973	2.86745	3.34732	3.81544	4.3255	4.82215	5.35906	5.89597	6.45805	7.02517	7.58893	8.17282	8.77517	9.35067	9.92282	10.5302	11.1342	11.7517	12.3859	12.9379	13.5721	14.193	14.8121	15.4849	16.099	16.745	17.349
	Chymotrypsin-like	25.6731	15.7278	30.226	23.8756			20S-PSMB4-des	1	1.02137	1.07265	1.08547	1.11111	1.10684	1.12821	1.17521	1.17521	1.21368	1.24786	1.25641	1.28205	1.32906	1.3547	1.3547	1.41453	1.44872	1.42308	1.48291	1.48291	1.52564	1.55556	1.58974	1.61111	1.61111	1.64957	1.65812	1.64957	1.7094	1.71368
								20S-PSMB4-des+PSMC3	1	1.08889	1.19111	1.31111	1.43556	1.52889	1.68889	1.81778	1.98222	2.14667	2.31556	2.46667	2.65333	2.84	3.01778	3.24	3.46667	3.6	3.83556	4.04	4.21333	4.44889	4.64444	4.84444	5.04	5.27556	5.44889	5.70222	5.91556	6.12889	6.32889
Fig. 8F								Average (F/F0)
	n=1	n=2	n=3	average				Blank	1	1.00527	1.00062	0.991851	0.987667	0.975882	0.967117	0.967587	0.961969	0.969447	0.952874	0.930818	0.912471	0.912001	0.917625	0.909897	0.913441	0.915295	0.915868	0.922279	0.921315	0.912721	0.91183	0.913117	0.908536	0.904102	0.903486	0.91022	0.922675	0.903779	0.910366
20S-WT	100	100	100	100				20S-WT	1	1.09354	1.21043	1.33033	1.47243	1.62061	1.79262	1.98473	2.20307	2.43833	2.68101	2.96045	3.24076	3.57049	3.87839	4.2451	4.59266	4.95691	5.34743	5.76541	6.19372	6.63783	7.06192	7.49542	8.00953	8.44314	8.91876	9.44089	9.94152	10.4596	10.9797
20S-WT+MG132	10.2488	6.2184	10.6968	9.05467				20S-WT+PSMC3	1	1.43708	1.90456	2.40791	2.94414	3.51585	4.13889	4.76833	5.45819	6.15405	6.89373	7.64566	8.39761	9.17226	9.96017	10.7581	11.6224	12.4058	13.2072	14.0413	14.8471	15.6926	16.553	17.335	18.2045	19.0269	19.8404	20.6907	21.5362	22.3719	23.171
20S-PSMB4-des	22.9439	16.9363	9.37193	16.4174				20S-PSMB4-des	1	1.02597	1.04771	1.04429	1.04767	1.05302	1.06705	1.10237	1.1114	1.13882	1.16708	1.19609	1.22018	1.25457	1.29512	1.33416	1.38505	1.44119	1.46943	1.53134	1.56759	1.62844	1.68808	1.75153	1.80764	1.85241	1.91502	1.97152	2.01913	2.11065	2.16029
20S-PSMB4-des+MG132	4.42851	3.18504	4.26889	3.96081				20S-PSMB4-des+PSMC3	1	1.09098	1.18863	1.30653	1.42675	1.55799	1.70523	1.84283	2.01601	2.18404	2.34816	2.52336	2.70734	2.90018	3.0778	3.27835	3.50351	3.67178	3.88324	4.0956	4.28832	4.48725	4.68603	4.90987	5.09961	5.32086	5.50997	5.7341	5.94229	6.14486	6.34968
Fig. 8G		n=1	n=2	n=3	n=4	average
20S	Caspase-like	100	100	100	100	100
	Trypsin-like	100	100	100	100	100
	Chymotrypsin-like	100	100	100	100	100
CBR3	Caspase-like	64.6067	73.3217	67.6198	65.5797	67.782
	Trypsin-like	73.6529	30.5627	54.4666	69.4895	57.0429
	Chymotrypsin-like	72.5998	46.112	58.0401	48.0506	56.2006
Fig. 8H		n=1	n=2	n=3	n=4	average
20S	Caspase-like	100	100	100	100	100
	Trypsin-like	100	100	100	100	100
	Chymotrypsin-like	100	100	100	100	100
PGDH	Caspase-like	67.7278	58.1796	82.3704	72.6087	70.2216
	Trypsin-like	76.0764	67.5937	75.2033	61.6873	70.1402
	Chymotrypsin-like	99.3349	62.5033	70.5081	51.8624	71.0521
Fig. 8I		Fig. 8J			Fig. 8K	CBR3/PSMB4-HA (A.U.)
						PSMB4-WT	PSMB4-des
					n=1	0.0421778	0.138087
					n=2	0.0171716	0.0267071
					n=3	0.0116305	0.00904228
					n=4	0.275001	0.0977831
					n=5	0.572021	0.242211
					n=6	0.10918	0.107287
					n=7	0.124526	0.0841305
					n=8	0.066764	0.113454
					n=9	0.27041	0.10753
					n=10	0.450638	0.0204722
					average	0.193952	0.0946705
Fig. 8L
20S + PGDH	n=1			n=2			n=3
	beta 1	beta 2	beta 5	beta 1	beta 2	beta 5	beta 1	beta 2	beta 5
20S alone	100	100	100	100	100	100	100	100	100
epoxomicin	98.3224	67.1605	4.29665	101.045	76.9585	5.8024	86.0813	61.5034	6.26851
2x PGDH	120.399	84.1975	51.584	81.8799	90.0922	73.0702	99.3864	90.205	76.563
10x PGDH	54.1847	50.3704	31.3261	48.8633	38.0184	41.035	86.6217	38.2688	56.7621
20x PGDH	33.1352	34.321	23.9581	29.0809	30.8756	25.771	37.7345	31.2073	36.665
30x PGDH	22.4713	31.358	22.8053	20.9466	29.0323	29.7439	23.3388	31.4351	28.8582
Average	beta 1	beta 2	beta 5
20S alone	100	100	100
10 uM epox	95.1496	68.5408	5.45586
2x PGDH	100.555	88.1649	67.0724
10x PGDH	63.2232	42.2192	43.0411
20x PGDH	33.3168	32.1346	28.798
30x PGDH	22.2523	30.6085	27.1358
Fig. 8M
26S + PGDH	n=1			n=2			n=3
	beta 1	beta 2	beta 5	beta 1	beta 2	beta 5	beta 1	beta 2	beta 5
26s alone	100	100	100	100	100	100	100	100	100
epoxomicin	97.3059	18.4668	1.10435	80.3832	19.605	1.1357	91.9159	18.8765	1.18398
2x PGDH	112.286	108.765	95.3002	95.6085	101.659	104.211	107.519	101.948	101.896
10x PGDH	117.601	122.605	100.246	96.9742	126.952	105.858	110.937	115.245	112.262
20x PGDH	110.215	124.315	91.8604	98.5764	118.907	107.774	102.166	113.942	107.978
30x PGDH	116.905	125.102	101.271	99.2954	119.697	111.08	106.658	116.485	109.665
Average	beta 1	beta 2	beta 5
26S alone	100	100	100
10 uM epox	89.8683	18.9828	1.14134
2x PGDH	105.138	104.124	100.469
10x PGDH	108.504	121.601	106.122
20x PGDH	103.653	119.055	102.538
30x PGDH	107.619	120.428	107.339

## Sheet: Figure 9
	Fig. 9A
Archaea
	n=1	n=2	n=3		average
a-syn	100	100	100		100
	79.8906	93.8457	91.5205		88.4189
	72.9594	91.0947	88.8542		84.3028
	76.2882	87.9467	88.1095		84.1148
	70.3146	89.3931	81.0954		80.2677
a-syn+Archaeal 20S	100	100	100		100
	63.8945	77.7217	75.5702		72.3955
	42.6775	42.658	50.8553		45.3969
	29.6957	17.2352	21.5609		22.8306
	18.5396	9.16642	13.6137		13.7732
a-syn+Archaeal 20S+C-PLoop	100	100	100		100
	82.5147	81.1719	67.0906		76.9257
	65.501	67.5646	45.6698		59.5785
	60.7073	52.4577	33.7426		48.9692
	53.0845	43.2658	23.5913		39.9805
Yeasy
	n=1	n=2	n=3		average
a-syn	100	100	100		100
	88.475	83.9119	75.7176		82.7015
	80.617	77.0533	76.6098		78.0934
	81.0827	71.9729	67.0675		73.3744
	73.1665	72.4809	74.0109		73.2194
a-syn+Yeast 20S	100	100	100		100
	54.0373	69.2308	58.5008		60.5896
	22.4983	52.6316	34.0871		36.4057
	5.31401	36.4372	4.35511		15.3688
	2.48447	26.8219	0.544389		9.95024
a-syn+Yeast 20S+C-PLoop	100	100	100		100
	72.813	79.7773	73.4115		75.3339
	63.9078	68.9332	56.3541		63.065
	46.3594	55.3341	42.3196		48.0043
	34.4683	43.3763	31.1536		36.3327
Rat
	n=1	n=2	n=3		average
a-syn	100	100	100		100
	95.7654	80.8923	90.1912		88.9496
	86.0592	84.8877	97.0075		89.3181
	76.4125	72.6367	91.064		80.0377
	72.2969	70.7397	88.2377		77.0915
a-syn+Rat 20S	100	100	100		100
	54.2262	51.9652	44.0514		50.0809
	25.7639	12.8148	9.08815		15.889
	8.04584	6.62509	2.69975		5.79022
	1.87284	2.63591	2.087		2.19859
a-syn+Rat 20S+C-PLoop	100	100	100		100
	75.9001	78.7968	82.8963		79.1977
	64.1127	69.0818	53.3072		62.1673
	51.3773	59.2254	43.3268		51.3098
	42.8315	50.5766	24.3444		39.2508
Fig. 9D			Fig. 9E				Fig. 9F			Fig. 9G			Fig. 9H
													IP:FLAG (20S)		C-PLoop-HA	ProteinG
														n=1	74.21	2.54
														n=2	72.61	9.16
														n=3	30.65	6.96
														Average	59.1567	6.22
													IP:C-PLoop-HA		FLAG (20S)	ProteinG
														n=1	21.13	0.3
														n=2	63.85	13.1
														n=3	29.1	4.4
														Average	38.0267	5.93333

## Sheet: Figure 10
	Fig. 10C
	20S + C-Ploop	n=1			n=2			n=3
		beta 1	beta 2	beta 5	beta 1	beta 2	beta 5	beta 1	beta 2	beta 5
	20S alone	100	100	100	100	100	100	100	100	100
	10 uM epox	84.4529	110.119	18.6217	103.786	86.8263	17.5291	89.8724	84.5714	20.3606
	2x CPLoop	110.371	105.952	91.6613	104.806	102.994	103.52	98.4159	94.2857	72.1856
	10x CPLoop	90.6061	80.9524	68.3085	80.7755	98.8024	73.4732	78.6323	79.4286	73.4609
	20x CPLoop	62.1097	72.619	51.7174	65.4478	71.8563	53.7995	57.7302	66.2857	53.8039
	30x CPLoop	59.1839	77.381	41.9961	53.7767	61.0778	42.1212	48.6124	67.4286	38.1706
	Average	beta 1	beta2	beta 5
	20S alone	100	100	100
	10 uM epox	92.7039	93.8389	18.8372
	2x CPLoop	104.531	101.077	89.1222
	10x CPLoop	83.338	86.3944	71.7475
	20x CPLoop	61.7626	70.2537	53.1069
	30x CPLoop	53.8577	68.6291	40.7626
	Fig. 10D
	26S + C-Ploop	n=1			n=2			n=3
		beta 1	beta 2	beta 5	beta 1	beta 2	beta 5	beta 1	beta 2	beta 5
	26S alone	100	100	100	100	100	100	100	100	100
	10 uM epox	88.6088	44.6359	6.95864	88.9465	43.4483	7.16195	88.9831	42.2904	7.95812
	2x CPLoop	98.5061	94.5967	90.5109	97.1503	89.6552	97.4345	88.5593	85.2545	88.2199
	10x CPLoop	113.259	86.3743	105.109	102.677	89.3487	114.751	97.1186	83.6078	105.497
	20x CPLoop	114.566	96.4761	111.338	110.104	95.1724	118.119	109.068	89.4461	111.414
	30x CPLoop	128.198	105.247	105.693	119.085	96.5517	105.505	110.424	92.8892	108.325
	Average	beta 1	beta 2	beta 5
	26S alone	100	100	100
	10 uM epox	88.8461	43.4582	7.35957
	2x CPLoop	94.7386	89.8355	92.0551
	10x CPLoop	104.351	86.4436	108.453
	20x CPLoop	111.246	93.6982	113.623
	30x CPLoop	119.235	98.2292	106.508
Fig. 10E										Fig. 10F
										a-syn/GAPDH	n=1	n=2	n=3		average
										CPloop	0.997214	1.06339	1.62916		1.22992
										CFP	0.383837	0.792983	0.86743		0.681417
										MG132	1.79431	1.04569	1.56784		1.46928
										p53/GAPDH	n=1	n=2	n=3	n=4	average
										CPloop	1.10822	1.00377	1.67441	1.0597	1.26213
										CFP	0.626526	0.854003	1.07892	0.844665	0.853151
										MG132	1.38472	1.17852	2.14738	1.45223	1.5702

## Sheet: Supplementary Figure 1
Fig. S1B
	n=1	n=2	n=3		average
DJ-1 WT	66.5	66.9	66.7		66.7
DJ-1 DN	56.3	39.5	44.2		46.6667
Fig. S1C
n=1						average
Time (min)	DJ-1 WT	DJ-1 DN	DJ-1 WT+20S	DJ-1 DN +20S		Time (min)	DJ-1 WT	DJ-1 DN	DJ-1 WT+20S	DJ-1 DN +20S
0	100	100	100	100		0	100	100	100	100
30	96.4034	98.3927	102.287	78.0913		30	98.1354	97.093	99.6499	62.4058
60	97.261	98.2353	100.953	56.4114		60	97.8986	97.2185	99.8686	33.9205
90	105.132	96.454	102.182	34.1214		90	100.263	92.6831	100.193	19.1292
120	100.705	92.8832	99.3805	16.5051		120	100.144	92.7886	97.2234	12.7138
n=2
Time (min)	DJ-1 WT	DJ-1 DN	DJ-1 WT+20S	DJ-1 DN +20S
0	100	100	100	100
30	97.4929	95.3961	99.4061	50.8308
60	96.4812	95.2255	93.8697	20.5891
90	94.5898	94.9155	99.0996	11.5408
120	93.8861	90.5906	97.1839	10.5136
n=3
Time (min)	DJ-1 WT	DJ-1 DN	DJ-1 WT+20S	DJ-1 DN +20S
0	100	100	100	100
30	100.51	97.4901	97.2562	58.2952
60	99.9536	98.1946	104.783	24.7609
90	101.066	86.6799	99.2955	11.7256
120	105.841	94.8921	95.1057	11.1227
Fig. S1D
Time (min)	α-Syn	α-Syn+20S	α-syn+20S+CBR3-WT	α-syn+20S+CBR3-N-term-cer
n=1
0	100	100	100	100
60	99.0546	32.2892	104.541	70.8501
30	92.9869	9.11839	103.011	39.8767
90	85.6442	8.07181	93.9765	21.4824
120	74.6883	5.92493	73.2017	9.54628
n=2
0	100	100	100	100
60	92.805	38.4447	101.24	64.9573
30	84.2621	10.2205	97.4659	40.264
90	84.9671	9.06497	85.24	18.8869
120	80.7246	4.78601	68.2794	8.70405
n=3
0	100	100	100	100
60	100.429	39.8765	102.811	91.9536
30	90.5931	2.92201	95.0562	70.9822
90	84.1082	0.709222	86.0581	52.3508
120	69.3093	6.25001	72.8515	28.924
average
0	100	100	100	100
60	97.4296	36.8701	102.864	75.9203
30	89.2807	7.42031	98.5111	50.3743
90	84.9065	5.94867	88.4249	30.9067
120	74.9074	5.65365	71.4442	15.7248
Fig. S1F
Time (min)	α-Syn	α-Syn+20S	α-syn+20s+CBR1-WT	α-syn+20S+CBR1-(CBR3 Nterm)	α-syn+20S+CBR3-WT	α-syn+20S+CBR3-(CBR1-N Term)
n=1
0	100	100	100	100	100	100
60	90.3186	58.4148	71.5735	58.5166	88.5016	98.98
30	84.1363	35.0472	43.5018	19.8999	78.874	83.727
90	74.4652	13.1558	25.4751	2.40456	77.9505	72.5881
120	71.2338	2.76057	25.0538	2.24552	59.9302	57.5054
n=2
0	100	100	100	100	100	100
60	81.7287	50.5305	67.4237	53.1783	81.4247	83.0036
30	98.776	21.6023	43.3885	24.5515	70.8232	69.4012
90	94.4594	9.06907	23.425	16.8651	62.6999	50.8769
120	80.3603	1.75685	24.1004	8.36131	46.4387	40.777
n=3
0	100	100	100	100	100	100
60	95.3161	50.3511	63.5232	46.9628	93.336	92.1123
30	82.8437	22.746	35.4485	28.6126	82.0203	75.0014
90	85.2167	6.36021	15.8584	11.127	65.6346	52.159
120	73.8165	7.97942	6.94782	0.597073	52.9642	47.236
average
0	100	100	100	100	100	100
60	89.1211	53.0988	67.5068	52.8859	87.7541	91.3653
30	88.5853	26.4652	40.7796	24.3547	77.2392	76.0432
90	84.7138	9.52837	21.5861	10.1322	68.7617	58.5413
120	75.1369	4.16561	18.7007	3.73463	53.111	48.5061

[truncated: 5 more sheets: Supplementary Figure 4, Supplementary Figure 5, Supplementary Figure 12, Supplementary Figure 13, Supplementary Figure 14]
